# Supplementary material for: Synthesis and structure of a square-planar copper–norflaxacin coordination complex
Source: Acta Crystallogr E Crystallogr Commun. 2025 Sep 9;81(Pt 10):944–7. doi: 10.1107/S205698902500787X (PMC12498055; doi:10.1107/S205698902500787X)
Supplement: Supplementary file 1 [file e-81-00944-sup1.cif]

##############################################################################
#                                                                            #
# This CIF contains the data in a paper accepted for publication in          #
# Acta Crystallographica Section E. It conforms to the requirements of       #
# Notes for Authors for Acta Crystallographica Section E, and has been       #
# peer reviewed under the auspices of the IUCr Commission on Journals.       #
#                                                                            #
# Full details of the Crystallographic Information File format               #
# are given in the paper "The Crystallographic Information File (CIF):       #
# a New Standard Archive File for Crystallography" by S. R. Hall, F. H.      #
# Allen and I. D. Brown [Acta Cryst. (1991), A47, 655-685].                  #
#                                                                            #
# The current version of the core CIF dictionary is obtainable from          #
# ftp://ftp.iucr.org/pub/cif_core.dic.                                       #
#                                                                            #
# Software is freely available for graphical display of the structure(s)     #
# in this CIF. For information consult the CIF software page                 #
# http://www.iucr.org/resources/cif/software.                                #
#                                                                            #
# This file may be used for bona fide research purposes within the           #
# scientific community so long as proper attribution is given to the journal # 
# article from which it was obtained.                                        #
#                                                                            #
##############################################################################
data_I
_audit_creation_method
;
Olex2 1.5
(compiled 2024.02.16 svn.r378c4104 for OlexSys, GUI svn.r6928)
;
_journal_date_recd_electronic     2025-07-13
_journal_date_accepted     2025-09-03
_journal_name_full     'Acta Crystallographica, Section E'
_journal_year     2025
_journal_volume     81
_journal_issue     10
_journal_page_first     0
_journal_page_last     0
_journal_paper_category     GM
_journal_paper_doi     10.1107/S205698902500787X
_journal_coeditor_code     HB8149
_publ_contact_author_name     'Batirbay Torambetov'
_publ_contact_author_address
;
National University of Uzbekistan named after Mirzo Ulugbek, 4 University St.,
Tashkent, 100174, Uzbekistan, Physical and Material Chemistry Division,
CSIR-National Chemical Laboratory, Pune, 411008,
India
;
_publ_contact_author_email     'torambetov_b@mail.ru'
_publ_contact_author_fax     ?
_publ_contact_author_phone     '+998913042025'
_publ_section_title
;
Synthesis and structure of a square-planar copper--norflaxacin coordination
complex
;
loop_
    _publ_author_name
    _publ_author_footnote
    _publ_author_address
    'Rasulov, Abdusamat' .
;
Termez University of Economics and Service, 41B Farovon St, Termiz, 190111,
Uzbekistan
;
    'Torambetov, Batirbay' .
;
National University of Uzbekistan named after Mirzo Ulugbek, 4 University St,
Tashkent, 100174, Uzbekistan
;
    'Suyunov, Jabbor' .
;
Termez State University, Barkamol Avlod St 43, Termez, 190111,
Uzbekistan
;
    'Eshkaraev, Sadridin' .
;
Termez University of Economics and Service, 41B Farovon St, Termiz, 190111,
Uzbekistan
;
    'Kholmurodova, Laziza' .
;
Karshi State University, 17, Kuchabag street, Karshi City, 180119,
Uzbekistan
;
    'Babamuratov, Bekzod' .
;
Termez University of Economics and Service, 41B Farovon St, Termiz, 190111,
Uzbekistan
;
    'Ashurov, Jamshid' .
;
Institute of Bioorganic Chemistry, Academy of Sciences of Uzbekistan,
M. Ulugbek St, 83, Tashkent, 100125,
Uzbekistan
;
_publ_section_synopsis
;
The title complex adopts a square-planar geometry, involving the bidentate
chelation of two norfloxacin molecules with copper, while nitrate ions acts as
counter-ions.
;
_chemical_name_systematic
;\
Bis[4-(3-carboxylato-1-ethyl-6-fluoro-4-oxo-1,4-dihydroquinolin-7-yl)\
piperazin-1-ium-\k^2^<i>O</i>^3^,<i>O</i>^4^]copper(II) dinitrate
;
_chemical_name_common
;
Bis(norfloxacin)copper(II) dinitrate
;
_chemical_formula_moiety     'C32 H36 Cu F2 N6 O6 2+, 2(N O3\)'
_chemical_formula_sum     'C32 H36 Cu F2 N8 O12'
_chemical_formula_iupac     '[Cu (C16 H17 F N3 O3)2] (N O3)2'
_chemical_formula_weight     826.23
_chemical_melting_point     ?
_space_group_crystal_system     triclinic
_space_group_name_H-M_alt     'P -1'
_space_group_name_Hall     '-P 1'
loop_
    _space_group_symop_operation_xyz
    'x, y, z'
    '-x, -y, -z'
_cell_length_a     6.59560(10)
_cell_length_b     11.2543(2)
_cell_length_c     12.1236(2)
_cell_angle_alpha     99.303(2)
_cell_angle_beta     90.783(2)
_cell_angle_gamma     100.118(2)
_cell_volume     873.45(3)
_cell_formula_units_Z     1
_cell_measurement_reflns_used     4639
_cell_measurement_theta_min     3.6800
_cell_measurement_theta_max     71.3200
_cell_measurement_temperature     293(2)
_exptl_crystal_description     needle
_exptl_crystal_colour     blue
_exptl_crystal_size_max     0.18
_exptl_crystal_size_mid     0.12
_exptl_crystal_size_min     0.08
_exptl_crystal_density_diffrn     1.571
_exptl_crystal_density_meas     ?
_exptl_crystal_density_method     ?
_exptl_crystal_F_000     427
_exptl_absorpt_coefficient_mu     1.648
_exptl_absorpt_correction_type     multi-scan
_exptl_absorpt_process_details
;
(CrysAlisPro; Rigaku OD, 2020)
;
_exptl_absorpt_correction_T_min     0.58325
_exptl_absorpt_correction_T_max     1.00000
_diffrn_ambient_temperature     293(2)
_diffrn_source     'micro-focus sealed X-ray tube'
_diffrn_radiation_type     'Cu K\a'
_diffrn_radiation_wavelength     1.54184
_diffrn_radiation_monochromator     mirror
_diffrn_measurement_device_type
                         'XtaLAB Synergy, Single source at home/near, HyPix3000'
_diffrn_measurement_device     'four-circle diffractometer'
_diffrn_measurement_method     '\w scans'
_diffrn_detector     'Hybrid Pixel Array Detector'
_diffrn_detector_area_resol_mean     10.0000
_diffrn_reflns_number     7836
_diffrn_reflns_av_R_equivalents     0.0275
_diffrn_reflns_av_unetI/netI     0.0351
_diffrn_reflns_theta_min     7.285
_diffrn_reflns_theta_max     71.342
_diffrn_reflns_theta_full     67.684
_diffrn_measured_fraction_theta_max     0.984
_diffrn_measured_fraction_theta_full     0.995
_diffrn_reflns_limit_h_min     -7
_diffrn_reflns_limit_h_max     8
_diffrn_reflns_limit_k_min     -13
_diffrn_reflns_limit_k_max     13
_diffrn_reflns_limit_l_min     -12
_diffrn_reflns_limit_l_max     14
_diffrn_radiation_probe     x-ray
_refine_special_details     ?
_reflns_number_total     3331
_reflns_number_gt     2984
_reflns_threshold_expression     'I > 2\s(I)'
_refine_ls_structure_factor_coef     Fsqd
_refine_ls_matrix_type     full
_refine_ls_R_factor_all     0.0745
_refine_ls_R_factor_gt     0.0707
_refine_ls_wR_factor_gt     0.2264
_refine_ls_wR_factor_ref     0.2315
_refine_ls_goodness_of_fit_ref     1.102
_refine_ls_restrained_S_all     1.102
_refine_ls_number_reflns     3331
_refine_ls_number_parameters     260
_refine_ls_number_restraints     12
_refine_ls_hydrogen_treatment     constr
_refine_ls_weighting_scheme     calc
_refine_ls_weighting_details
              'w=1/[\s^2^(Fo^2^)+(0.1596P)^2^+0.6898P] where P=(Fo^2^+2Fc^2^)/3'
_atom_sites_solution_hydrogens     geom
_atom_sites_solution_primary     dual
_atom_sites_solution_secondary     ?
_refine_ls_shift/su_max     0.000
_refine_ls_shift/su_mean     0.000
_refine_diff_density_max     1.950
_refine_diff_density_min     -0.515
_refine_ls_extinction_method     none
_refine_ls_extinction_coef     .
loop_
    _atom_type_symbol
    _atom_type_description
    _atom_type_scat_dispersion_real
    _atom_type_scat_dispersion_imag
    _atom_type_scat_source
    'C' 'C' 0.0181 0.0091
                         'International Tables Vol C Tables 4.2.6.8 and 6.1.1.4'
    'H' 'H' 0.0000 0.0000
                         'International Tables Vol C Tables 4.2.6.8 and 6.1.1.4'
    'Cu' 'Cu' -1.9646 0.5888
                         'International Tables Vol C Tables 4.2.6.8 and 6.1.1.4'
    'F' 'F' 0.0727 0.0534
                         'International Tables Vol C Tables 4.2.6.8 and 6.1.1.4'
    'N' 'N' 0.0311 0.0180
                         'International Tables Vol C Tables 4.2.6.8 and 6.1.1.4'
    'O' 'O' 0.0492 0.0322
                         'International Tables Vol C Tables 4.2.6.8 and 6.1.1.4'
_computing_data_collection
;
CrysAlisPro 1.171.40.84a (Rigaku OD, 2020)
;
_computing_cell_refinement
;
CrysAlisPro 1.171.40.84a (Rigaku OD, 2020)
;
_computing_data_reduction
;
CrysAlisPro 1.171.40.84a (Rigaku OD, 2020)
;
_computing_structure_solution
;
<i>SHELXT2014/5</i> (Sheldrick, 2015a)
;
_computing_structure_refinement
;
<i>SHELXL2016/6</i> (Sheldrick, 2015b)
;
_computing_molecular_graphics
;
Olex2 1.5 (Dolomanov <i>et al.</i>,  2009)
;
_computing_publication_material
;
Olex2 1.5 (Dolomanov <i>et al.</i>,  2009)
;
loop_
    _atom_site_type_symbol
    _atom_site_label
    _atom_site_fract_x
    _atom_site_fract_y
    _atom_site_fract_z
    _atom_site_U_iso_or_equiv
    _atom_site_adp_type
    _atom_site_calc_flag
    _atom_site_occupancy
    _atom_site_disorder_assembly
    _atom_site_disorder_group
    Cu Cu1 1.000000 0.000000 0.000000 0.0334(3) Uani d 1 . .
    F F1 0.3549(4) 0.3962(2) -0.01524(18) 0.0431(6) Uani d 1 . .
    O O1 0.9209(4) -0.1009(2) 0.1121(2) 0.0403(6) Uani d 1 . .
    O O3 0.7835(4) 0.0909(2) 0.0324(2) 0.0395(6) Uani d 1 . .
    O O2 0.7146(5) -0.1896(3) 0.2295(2) 0.0502(8) Uani d 1 . .
    N N1 0.3471(5) 0.0646(3) 0.2705(2) 0.0337(6) Uani d 1 . .
    N N2 0.1189(5) 0.4249(3) 0.1647(2) 0.0332(6) Uani d 1 . .
    N N3 -0.0609(5) 0.6346(3) 0.2447(3) 0.0424(8) Uani d 1 . .
    H H3A -0.143875 0.686345 0.233616 0.051 Uiso calc 1 . .
    H H3B -0.006627 0.656582 0.314222 0.051 Uiso calc 1 . .
    C C5 0.3682(5) 0.3229(3) 0.0627(3) 0.0314(7) Uani d 1 . .
    C C6 0.2366(5) 0.3321(3) 0.1528(3) 0.0296(7) Uani d 1 . .
    C C2 0.6306(5) -0.0116(3) 0.1781(3) 0.0331(7) Uani d 1 . .
    C C3 0.6507(5) 0.0771(3) 0.1080(3) 0.0298(7) Uani d 1 . .
    C C7 0.2288(5) 0.2438(3) 0.2214(3) 0.0320(7) Uani d 1 . .
    H H7 0.136771 0.242568 0.278834 0.038 Uiso calc 1 . .
    C C9 0.5041(5) 0.1603(3) 0.1216(3) 0.0284(7) Uani d 1 . .
    C C8 0.3581(5) 0.1568(3) 0.2051(3) 0.0293(7) Uani d 1 . .
    C C4 0.5039(5) 0.2450(3) 0.0487(3) 0.0325(7) Uani d 1 . .
    H H4 0.596013 0.247626 -0.008592 0.039 Uiso calc 1 . .
    N N4 0.1658(8) 0.7424(4) 0.5042(3) 0.0611(11) Uani d 1 . .
    O O6 0.2118(8) 0.7958(4) 0.5992(3) 0.0882(13) Uani d 1 . .
    C C10 0.7633(6) -0.1071(3) 0.1727(3) 0.0351(8) Uani d 1 . .
    C C13 0.2427(6) 0.5494(3) 0.1808(3) 0.0389(8) Uani d 1 . .
    H H13A 0.351210 0.552718 0.127553 0.047 Uiso calc 1 . .
    H H13B 0.306592 0.569652 0.255552 0.047 Uiso calc 1 . .
    C C15 -0.0439(6) 0.4174(3) 0.2464(3) 0.0384(8) Uani d 1 . .
    H H15A 0.017691 0.436025 0.321742 0.046 Uiso calc 1 . .
    H H15B -0.123856 0.335089 0.235552 0.046 Uiso calc 1 . .
    O O5 0.2191(8) 0.7803(4) 0.4204(3) 0.0846(12) Uani d 1 . .
    C C1 0.4785(6) -0.0139(3) 0.2550(3) 0.0340(7) Uani d 1 . .
    H H1 0.466345 -0.074724 0.299382 0.041 Uiso calc 1 . .
    C C11 0.1933(6) 0.0519(4) 0.3584(3) 0.0431(9) Uani d 1 . .
    H H11A 0.154466 -0.033762 0.365067 0.052 Uiso calc 1 . .
    H H11B 0.070471 0.080319 0.336570 0.052 Uiso calc 1 . .
    C C16 -0.1830(6) 0.5077(4) 0.2313(4) 0.0465(9) Uani d 1 . .
    H H16A -0.250784 0.485830 0.157495 0.056 Uiso calc 1 . .
    H H16B -0.288521 0.504248 0.286281 0.056 Uiso calc 1 . .
    C C14 0.1064(7) 0.6421(3) 0.1643(4) 0.0433(9) Uani d 1 . .
    H H14A 0.188015 0.723983 0.176487 0.052 Uiso calc 1 . .
    H H14B 0.047724 0.624597 0.088336 0.052 Uiso calc 1 . .
    O O4A 0.0084(15) 0.6516(8) 0.4863(7) 0.069(2) Uani d 0.5 A 1
    C C12 0.2773(9) 0.1237(7) 0.4689(4) 0.0752(16) Uani d 1 . .
    H H12A 0.309570 0.209013 0.463445 0.113 Uiso calc 1 . .
    H H12B 0.400008 0.096491 0.490200 0.113 Uiso calc 1 . .
    H H12C 0.176388 0.111645 0.524299 0.113 Uiso calc 1 . .
    O O4B 0.117(3) 0.6338(16) 0.4839(14) 0.130(5) Uani d 0.5 A 2
loop_
    _atom_site_aniso_label
    _atom_site_aniso_U_11
    _atom_site_aniso_U_22
    _atom_site_aniso_U_33
    _atom_site_aniso_U_12
    _atom_site_aniso_U_13
    _atom_site_aniso_U_23
    Cu1 0.0320(4) 0.0337(4) 0.0388(5) 0.0191(3) 0.0046(3) 0.0038(3)
    F1 0.0552(14) 0.0419(11) 0.0431(11) 0.0260(10) 0.0126(9) 0.0198(9)
    O1 0.0414(14) 0.0406(13) 0.0472(14) 0.0270(11) 0.0084(11) 0.0101(11)
    O3 0.0381(14) 0.0408(14) 0.0474(14) 0.0243(11) 0.0132(11) 0.0113(11)
    O2 0.0637(19) 0.0473(16) 0.0552(16) 0.0397(14) 0.0215(14) 0.0213(13)
    N1 0.0366(15) 0.0316(14) 0.0379(15) 0.0166(12) 0.0061(12) 0.0093(11)
    N2 0.0334(15) 0.0279(14) 0.0441(16) 0.0167(12) 0.0084(12) 0.0101(11)
    N3 0.0478(19) 0.0380(16) 0.0501(18) 0.0299(14) 0.0080(14) 0.0088(14)
    C5 0.0351(17) 0.0262(15) 0.0365(16) 0.0128(13) 0.0016(13) 0.0082(12)
    C6 0.0278(15) 0.0266(15) 0.0371(16) 0.0126(12) 0.0011(12) 0.0052(12)
    C2 0.0363(18) 0.0299(16) 0.0354(16) 0.0175(14) -0.0014(13) -0.0005(13)
    C3 0.0288(15) 0.0294(16) 0.0328(16) 0.0146(13) 0.0011(12) -0.0004(13)
    C7 0.0322(17) 0.0324(16) 0.0358(16) 0.0171(13) 0.0051(13) 0.0058(13)
    C9 0.0291(16) 0.0249(15) 0.0329(16) 0.0127(12) 0.0015(12) 0.0012(12)
    C8 0.0297(16) 0.0276(15) 0.0338(16) 0.0130(12) 0.0016(12) 0.0060(12)
    C4 0.0325(17) 0.0312(16) 0.0354(16) 0.0117(13) 0.0079(13) 0.0036(13)
    N4 0.087(3) 0.046(2) 0.052(2) 0.014(2) 0.017(2) 0.0098(17)
    O6 0.096(3) 0.095(3) 0.060(2) -0.002(3) 0.008(2) -0.006(2)
    C10 0.0437(19) 0.0309(16) 0.0359(17) 0.0223(15) 0.0007(14) 0.0039(13)
    C13 0.0357(18) 0.0271(16) 0.057(2) 0.0142(14) 0.0079(15) 0.0076(15)
    C15 0.0341(18) 0.0357(17) 0.054(2) 0.0209(14) 0.0132(15) 0.0171(15)
    O5 0.100(3) 0.087(3) 0.069(2) 0.009(2) 0.003(2) 0.029(2)
    C1 0.0403(19) 0.0294(16) 0.0373(17) 0.0181(14) 0.0006(14) 0.0073(13)
    C11 0.045(2) 0.044(2) 0.050(2) 0.0212(16) 0.0193(16) 0.0207(17)
    C16 0.0354(19) 0.044(2) 0.070(3) 0.0237(17) 0.0134(17) 0.0208(19)
    C14 0.048(2) 0.0299(17) 0.059(2) 0.0208(16) 0.0121(17) 0.0124(16)
    O4A 0.075(5) 0.068(4) 0.057(4) -0.012(4) 0.000(3) 0.017(3)
    C12 0.065(3) 0.118(5) 0.048(3) 0.027(3) 0.019(2) 0.014(3)
    O4B 0.134(6) 0.126(6) 0.127(6) 0.020(4) 0.009(4) 0.020(4)
_geom_special_details
;
 All esds (except the esd in the dihedral angle between two l.s. planes)
 are estimated using the full covariance matrix.  The cell esds are taken
 into account individually in the estimation of esds in distances, angles
 and torsion angles; correlations between esds in cell parameters are only
 used when they are defined by crystal symmetry.  An approximate (isotropic)
 treatment of cell esds is used for estimating esds involving l.s. planes.
;
loop_
    _geom_bond_atom_site_label_1
    _geom_bond_atom_site_label_2
    _geom_bond_site_symmetry_2
    _geom_bond_distance
    _geom_bond_publ_flag
    Cu1 O1 2_755 1.928(3) ?
    Cu1 O1 . 1.928(3) ?
    Cu1 O3 . 1.908(2) ?
    Cu1 O3 2_755 1.908(2) ?
    F1 C5 . 1.362(4) ?
    O1 C10 . 1.279(5) ?
    O3 C3 . 1.285(4) ?
    O2 C10 . 1.244(5) ?
    N1 C8 . 1.398(4) ?
    N1 C1 . 1.337(5) ?
    N1 C11 . 1.488(4) ?
    N2 C6 . 1.398(4) ?
    N2 C13 . 1.474(4) ?
    N2 C15 . 1.472(4) ?
    N3 H3A . 0.8900 ?
    N3 H3B . 0.8900 ?
    N3 C16 . 1.494(5) ?
    N3 C14 . 1.483(5) ?
    C5 C6 . 1.407(5) ?
    C5 C4 . 1.353(5) ?
    C6 C7 . 1.390(5) ?
    C2 C3 . 1.403(5) ?
    C2 C10 . 1.495(4) ?
    C2 C1 . 1.378(5) ?
    C3 C9 . 1.453(4) ?
    C7 H7 . 0.9300 ?
    C7 C8 . 1.400(5) ?
    C9 C8 . 1.407(5) ?
    C9 C4 . 1.400(5) ?
    C4 H4 . 0.9300 ?
    N4 O6 . 1.218(6) ?
    N4 O5 . 1.197(6) ?
    N4 O4A . 1.312(9) ?
    N4 O4B . 1.192(18) ?
    C13 H13A . 0.9700 ?
    C13 H13B . 0.9700 ?
    C13 C14 . 1.526(5) ?
    C15 H15A . 0.9700 ?
    C15 H15B . 0.9700 ?
    C15 C16 . 1.513(5) ?
    C1 H1 . 0.9300 ?
    C11 H11A . 0.9700 ?
    C11 H11B . 0.9700 ?
    C11 C12 . 1.493(7) ?
    C16 H16A . 0.9700 ?
    C16 H16B . 0.9700 ?
    C14 H14A . 0.9700 ?
    C14 H14B . 0.9700 ?
    C12 H12A . 0.9600 ?
    C12 H12B . 0.9600 ?
    C12 H12C . 0.9600 ?
loop_
    _geom_angle_atom_site_label_1
    _geom_angle_atom_site_label_2
    _geom_angle_atom_site_label_3
    _geom_angle_site_symmetry_1
    _geom_angle_site_symmetry_3
    _geom_angle
    _geom_angle_publ_flag
    O1 Cu1 O1 . 2_755 180.0 ?
    O3 Cu1 O1 2_755 . 86.93(11) ?
    O3 Cu1 O1 . 2_755 86.93(11) ?
    O3 Cu1 O1 . . 93.07(11) ?
    O3 Cu1 O1 2_755 2_755 93.07(11) ?
    O3 Cu1 O3 2_755 . 180.0 ?
    C10 O1 Cu1 . . 129.8(2) ?
    C3 O3 Cu1 . . 126.3(2) ?
    C8 N1 C11 . . 121.6(3) ?
    C1 N1 C8 . . 119.6(3) ?
    C1 N1 C11 . . 118.8(3) ?
    C6 N2 C13 . . 113.9(3) ?
    C6 N2 C15 . . 116.6(3) ?
    C15 N2 C13 . . 110.4(3) ?
    H3A N3 H3B . . 108.0 ?
    C16 N3 H3A . . 109.4 ?
    C16 N3 H3B . . 109.4 ?
    C14 N3 H3A . . 109.4 ?
    C14 N3 H3B . . 109.4 ?
    C14 N3 C16 . . 111.0(3) ?
    F1 C5 C6 . . 117.5(3) ?
    C4 C5 F1 . . 118.7(3) ?
    C4 C5 C6 . . 123.8(3) ?
    N2 C6 C5 . . 118.5(3) ?
    C7 C6 N2 . . 124.9(3) ?
    C7 C6 C5 . . 116.5(3) ?
    C3 C2 C10 . . 123.5(3) ?
    C1 C2 C3 . . 119.1(3) ?
    C1 C2 C10 . . 117.4(3) ?
    O3 C3 C2 . . 126.5(3) ?
    O3 C3 C9 . . 117.1(3) ?
    C2 C3 C9 . . 116.4(3) ?
    C6 C7 H7 . . 119.6 ?
    C6 C7 C8 . . 120.7(3) ?
    C8 C7 H7 . . 119.6 ?
    C8 C9 C3 . . 121.7(3) ?
    C4 C9 C3 . . 119.7(3) ?
    C4 C9 C8 . . 118.6(3) ?
    N1 C8 C7 . . 121.5(3) ?
    N1 C8 C9 . . 118.0(3) ?
    C7 C8 C9 . . 120.5(3) ?
    C5 C4 C9 . . 119.3(3) ?
    C5 C4 H4 . . 120.4 ?
    C9 C4 H4 . . 120.4 ?
    O6 N4 O4A . . 119.4(5) ?
    O5 N4 O6 . . 125.6(5) ?
    O5 N4 O4A . . 112.7(5) ?
    O4B N4 O6 . . 121.5(9) ?
    O4B N4 O5 . . 109.4(9) ?
    O1 C10 C2 . . 119.8(3) ?
    O2 C10 O1 . . 122.8(3) ?
    O2 C10 C2 . . 117.3(3) ?
    N2 C13 H13A . . 109.6 ?
    N2 C13 H13B . . 109.6 ?
    N2 C13 C14 . . 110.2(3) ?
    H13A C13 H13B . . 108.1 ?
    C14 C13 H13A . . 109.6 ?
    C14 C13 H13B . . 109.6 ?
    N2 C15 H15A . . 109.8 ?
    N2 C15 H15B . . 109.8 ?
    N2 C15 C16 . . 109.4(3) ?
    H15A C15 H15B . . 108.2 ?
    C16 C15 H15A . . 109.8 ?
    C16 C15 H15B . . 109.8 ?
    N1 C1 C2 . . 124.9(3) ?
    N1 C1 H1 . . 117.5 ?
    C2 C1 H1 . . 117.5 ?
    N1 C11 H11A . . 109.3 ?
    N1 C11 H11B . . 109.3 ?
    N1 C11 C12 . . 111.4(4) ?
    H11A C11 H11B . . 108.0 ?
    C12 C11 H11A . . 109.3 ?
    C12 C11 H11B . . 109.3 ?
    N3 C16 C15 . . 110.4(3) ?
    N3 C16 H16A . . 109.6 ?
    N3 C16 H16B . . 109.6 ?
    C15 C16 H16A . . 109.6 ?
    C15 C16 H16B . . 109.6 ?
    H16A C16 H16B . . 108.1 ?
    N3 C14 C13 . . 109.1(3) ?
    N3 C14 H14A . . 109.9 ?
    N3 C14 H14B . . 109.9 ?
    C13 C14 H14A . . 109.9 ?
    C13 C14 H14B . . 109.9 ?
    H14A C14 H14B . . 108.3 ?
    C11 C12 H12A . . 109.5 ?
    C11 C12 H12B . . 109.5 ?
    C11 C12 H12C . . 109.5 ?
    H12A C12 H12B . . 109.5 ?
    H12A C12 H12C . . 109.5 ?
    H12B C12 H12C . . 109.5 ?
loop_
    _geom_torsion_atom_site_label_1
    _geom_torsion_atom_site_label_2
    _geom_torsion_atom_site_label_3
    _geom_torsion_atom_site_label_4
    _geom_torsion_site_symmetry_1
    _geom_torsion_site_symmetry_2
    _geom_torsion_site_symmetry_3
    _geom_torsion_site_symmetry_4
    _geom_torsion
    _geom_torsion_publ_flag
    Cu1 O1 C10 O2 . . . . 168.6(3) ?
    Cu1 O1 C10 C2 . . . . -12.3(5) ?
    Cu1 O3 C3 C2 . . . . -3.7(5) ?
    Cu1 O3 C3 C9 . . . . 177.3(2) ?
    F1 C5 C6 N2 . . . . -7.5(5) ?
    F1 C5 C6 C7 . . . . 170.2(3) ?
    F1 C5 C4 C9 . . . . -173.4(3) ?
    O3 C3 C9 C8 . . . . -177.2(3) ?
    O3 C3 C9 C4 . . . . 4.2(5) ?
    N2 C6 C7 C8 . . . . -177.9(3) ?
    N2 C13 C14 N3 . . . . 58.3(4) ?
    N2 C15 C16 N3 . . . . -57.9(4) ?
    C5 C6 C7 C8 . . . . 4.6(5) ?
    C6 N2 C13 C14 . . . . 166.1(3) ?
    C6 N2 C15 C16 . . . . -168.2(3) ?
    C6 C5 C4 C9 . . . . 5.8(5) ?
    C6 C7 C8 N1 . . . . -177.6(3) ?
    C6 C7 C8 C9 . . . . 2.6(5) ?
    C2 C3 C9 C8 . . . . 3.7(5) ?
    C2 C3 C9 C4 . . . . -174.9(3) ?
    C3 C2 C10 O1 . . . . 9.3(5) ?
    C3 C2 C10 O2 . . . . -171.5(3) ?
    C3 C2 C1 N1 . . . . -1.4(5) ?
    C3 C9 C8 N1 . . . . -4.5(5) ?
    C3 C9 C8 C7 . . . . 175.3(3) ?
    C3 C9 C4 C5 . . . . -179.4(3) ?
    C8 N1 C1 C2 . . . . 0.6(5) ?
    C8 N1 C11 C12 . . . . -90.5(5) ?
    C8 C9 C4 C5 . . . . 1.9(5) ?
    C4 C5 C6 N2 . . . . 173.3(3) ?
    C4 C5 C6 C7 . . . . -9.1(5) ?
    C4 C9 C8 N1 . . . . 174.2(3) ?
    C4 C9 C8 C7 . . . . -6.0(5) ?
    C10 C2 C3 O3 . . . . -1.2(5) ?
    C10 C2 C3 C9 . . . . 177.8(3) ?
    C10 C2 C1 N1 . . . . 180.0(3) ?
    C13 N2 C6 C5 . . . . -60.8(4) ?
    C13 N2 C6 C7 . . . . 121.7(4) ?
    C13 N2 C15 C16 . . . . 59.8(4) ?
    C15 N2 C6 C5 . . . . 168.8(3) ?
    C15 N2 C6 C7 . . . . -8.6(5) ?
    C15 N2 C13 C14 . . . . -60.5(4) ?
    C1 N1 C8 C7 . . . . -177.5(3) ?
    C1 N1 C8 C9 . . . . 2.3(5) ?
    C1 N1 C11 C12 . . . . 89.0(5) ?
    C1 C2 C3 O3 . . . . -179.8(3) ?
    C1 C2 C3 C9 . . . . -0.8(5) ?
    C1 C2 C10 O1 . . . . -172.1(3) ?
    C1 C2 C10 O2 . . . . 7.1(5) ?
    C11 N1 C8 C7 . . . . 2.0(5) ?
    C11 N1 C8 C9 . . . . -178.2(3) ?
    C11 N1 C1 C2 . . . . -178.9(3) ?
    C16 N3 C14 C13 . . . . -56.8(4) ?
    C14 N3 C16 C15 . . . . 57.4(4) ?
loop_
    _geom_hbond_atom_site_label_D
    _geom_hbond_atom_site_label_H
    _geom_hbond_atom_site_label_A
    _geom_hbond_site_symmetry_A
    _geom_hbond_distance_DH
    _geom_hbond_distance_HA
    _geom_hbond_distance_DA
    _geom_hbond_angle_DHA
    N3 H3A O2 1_465 0.89 1.82 2.698(4) 170
    N3 H3B N4 . 0.89 2.52 3.406(6) 173
    N3 H3B O5 . 0.89 2.11 2.887(6) 145
    N3 H3B O4A . 0.89 2.10 2.928(9) 155
    N3 H3B O4B . 0.89 2.27 3.115(18) 158
    C13 H13A F1 . 0.97 2.27 2.888(4) 121
    C13 H13A F1 2_665 0.97 2.42 3.379(4) 168
    C11 H11A O5 1_545 0.97 2.40 3.295(6) 153
    C11 H11B O6 2_566 0.97 2.57 3.420(7) 146
    C16 H16A F1 2_565 0.97 2.50 3.254(5) 135
_shelx_space_group_comment
;
The symmetry employed for this shelxl refinement is uniquely defined
by the following loop, which should always be used as a source of
symmetry information in preference to the above space-group names.
They are only intended as comments.
;
_shelx_estimated_absorpt_T_min     0.756
_shelx_estimated_absorpt_T_max     0.879
_shelx_hkl_file
;
   0   0   1  918.53   27.37
   0   0   1  917.56   27.34
   0   0   1  951.73   27.25
   0   0   1  935.31   27.31
   0   0   1  929.50   27.18
   0   0   1  929.06   27.30
   0   0   2    7.73    0.60
   0   0   2    7.06    0.53
   0   0   2    8.12    0.59
   0   0   2    7.91    0.54
   0   0   2    7.81    0.49
   0   0   2    7.07    0.40
   0   0   3  945.58   27.43
   0   0   3  909.60   27.02
   0   0   3  918.12   27.56
   0   0   3  909.46   27.30
   0   0   4 1125.00   34.71
   0   0   4 1147.14   34.42
   0   0   4 1204.52   35.16
   0   0   5  558.43   18.29
   0   0   5  536.27   17.40
   0   0   6   77.11    4.14
   0   0   6   67.88    3.94
   0   0   7   44.52    3.30
   0   0   8  214.98    8.34
   0   0   8  235.42    9.29
   0   0   8  252.50    9.28
   0   0   8  237.81    8.71
   0   0   8  228.73    8.68
   0   0   8  236.62    8.56
   0   0   8  260.41   10.64
   0   0   9    3.21    0.80
   0   0   9    1.91    0.99
   0   0   9    2.22    0.74
   0   0   9    4.08    0.89
   0   0   9    2.83    0.79
   0   0   9    2.55    0.69
   0   0   9    3.05    0.86
   0   0  10    7.47    1.77
   0   0  10   10.09    1.33
   0   0  10    7.62    1.43
   0   0  10    7.34    1.21
   0   0  10    7.67    1.38
   0   0  11    0.60    0.72
   0   0  11    1.18    0.69
   0   0  11    1.23    0.80
   0   0  12   40.86    3.30
   0   0  12   37.54    3.22
   0   0  13    0.10    0.38
   0   0  13    0.20    0.43
   0   0  14    0.57    0.42
   0   0  14    0.49    0.28
   0  -1  14    9.30    0.91
   0  -1  14    7.02    1.15
   0  -1  13   34.64    2.10
   0  -1  13   29.37    2.73
   0  -1  12   21.00    2.42
   0  -1  11   82.93    5.03
   0  -1  11   72.00    3.99
   0  -1  11   73.29    4.80
   0  -1  10   17.98    2.12
   0  -1  10   14.86    1.59
   0  -1  10   13.00    2.31
   0  -1  10   15.28    1.97
   0  -1  10   14.07    1.83
   0  -1  10   16.28    1.74
   0  -1   9   72.71    3.66
   0  -1   9   69.81    5.17
   0  -1   9   73.47    4.36
   0  -1   9   77.00    4.38
   0  -1   9   69.78    4.15
   0  -1   9   69.25    3.81
   0  -1   8   78.60    4.13
   0  -1   8   66.07    4.65
   0  -1   8   71.63    3.46
   0  -1   7   65.89    4.15
   0  -1   6   35.46    2.64
   0  -1   6   41.00    2.86
   0  -1   5    2.32    0.52
   0  -1   5    4.57    0.84
   0  -1   5    3.42    0.71
   0  -1   4   47.36    2.50
   0  -1   4   46.31    2.57
   0  -1   4   47.32    2.19
   0  -1   3 1175.59   34.24
   0  -1   3 1207.93   35.04
   0  -1   3 1138.54   34.66
   0  -1   3 1185.89   34.58
   0  -1   3 1138.52   34.45
   0  -1   3 1177.84   35.21
   0  -1   2  242.98    7.55
   0   1  -2  234.91    7.16
   0  -1   2  232.64    7.09
   0  -1   2  234.14    7.27
   0  -1   2  232.70    7.21
   0  -1   2  236.56    7.72
   0  -1   1  611.98   17.78
   0  -1   1  595.72   17.63
   0   1  -1  593.82   17.64
   0  -1   1  597.01   17.79
   0  -1   1  582.06   17.55
   0   1   0  335.32   10.04
   0  -1   0  326.05   10.02
   0   1   1   61.14    2.20
   0   1   1   60.87    2.25
   0  -1  -1   57.50    1.99
   0  -1  -2   20.71    0.99
   0   1   2   24.54    0.97
   0   1   2   23.80    1.19
   0   1   2   24.49    1.03
   0   1   2   25.20    1.26
   0   1   2   23.86    1.32
   0   1   2   24.39    1.20
   0   1   3   33.04    1.54
   0   1   3   34.41    1.88
   0   1   3   36.33    1.82
   0   1   3   36.28    1.75
   0   1   4  128.78    5.01
   0   1   4  130.37    4.77
   0   1   4  119.84    4.91
   0   1   5    2.15    0.55
   0   1   5    2.67    0.64
   0   1   6    9.05    1.31
   0   1   7   24.27    2.45
   0   1   8   46.02    2.95
   0   1   8   32.02    2.25
   0   1   8   39.95    3.48
   0   1   8   35.54    2.44
   0   1   8   34.64    2.74
   0   1   8   39.63    2.45
   0   1   9   31.89    3.43
   0   1   9   35.69    2.93
   0   1   9   32.71    2.36
   0   1   9   31.40    2.34
   0   1   9   34.36    2.77
   0   1  10   44.66    3.58
   0   1  10   51.58    3.23
   0   1  10   45.85    4.47
   0   1  11   20.95    1.94
   0   1  11   14.21    1.93
   0   1  11   17.99    2.28
   0   1  12    2.08    0.82
   0   1  12    2.76    0.86
   0   1  13    0.18    0.31
   0   1  13    0.35    0.46
   0   1  13    0.57    0.45
   0   1  14    3.43    0.54
   0  -2  14    7.29    1.20
   0  -2  13    3.59    1.01
   0  -2  13    3.97    0.73
   0  -2  13    3.24    0.96
   0  -2  12   80.76    5.15
   0  -2  12   84.45    3.93
   0  -2  11  411.80   15.16
   0  -2  11  380.15   13.52
   0  -2  11  376.72   14.46
   0  -2  10   16.66    1.66
   0  -2  10   13.59    1.62
   0  -2  10   16.22    1.97
   0  -2  10   16.73    2.08
   0  -2   9  110.74    5.60
   0  -2   9  121.89    5.91
   0  -2   9  103.04    4.79
   0  -2   9  109.07    6.75
   0  -2   9  113.79    4.91
   0  -2   9  114.62    5.17
   0  -2   8   97.28    5.62
   0  -2   8   90.66    4.14
   0  -2   8   92.05    4.65
   0  -2   8   87.12    3.89
   0  -2   8   82.10    3.85
   0  -2   8   84.44    4.44
   0  -2   8   76.16    3.65
   0  -2   7  335.80   12.31
   0  -2   7  327.17   12.85
   0  -2   7  344.12   13.15
   0  -2   6  363.34   13.33
   0  -2   6  367.11   13.59
   0  -2   6  382.23   12.99
   0  -2   5  306.25   11.04
   0  -2   5  323.49   10.86
   0  -2   5  300.89   11.31
   0  -2   4  190.46    7.41
   0  -2   4  201.45    7.05
   0  -2   4  185.64    7.09
   0  -2   3  377.19   12.62
   0   2  -3  395.68   12.05
   0  -2   3  382.26   11.99
   0  -2   3  393.75   12.18
   0  -2   3  415.22   12.65
   0   2  -2  305.91    9.73
   0  -2   2  313.49    9.99
   0  -2   2  314.02   10.01
   0   2  -2  301.54    9.63
   0  -2   1  967.78   29.36
   0  -2   1  957.70   28.79
   0  -2   1 1016.36   29.26
   0   2   0  365.34   10.71
   0   2   0  352.96   11.14
   0  -2   0  332.12   11.07
   0  -2  -1  253.58    8.09
   0   2   1  258.20    8.30
   0   2   1  260.23    8.26
   0   2   1  249.00    7.77
   0   2   2    1.17    0.40
   0  -2  -2    1.72    0.35
   0   2   2    1.19    0.28
   0   2   2    2.34    0.47
   0   2   2    2.18    0.44
   0   2   3  100.73    4.06
   0   2   3  106.82    4.11
   0   2   3  106.71    4.36
   0   2   3  107.65    4.12
   0   2   4   15.17    1.29
   0   2   4   15.27    1.26
   0   2   4   13.12    1.29
   0   2   5   13.07    1.28
   0   2   5   15.03    1.50
   0   2   6  118.07    5.24
   0   2   6  129.40    5.76
   0   2   7  110.91    6.00
   0   2   8   59.51    4.51
   0   2   8   69.17    4.08
   0   2   8   62.92    3.42
   0   2   8   65.71    3.47
   0   2   9    1.04    0.53
   0   2   9   -0.33    0.56
   0   2   9    0.19    0.38
   0   2   9    0.44    0.60
   0   2  10    0.63    0.58
   0   2  10   -0.32    0.50
   0   2  10   -0.24    0.57
   0   2  11   17.63    2.05
   0   2  11   16.19    2.12
   0   2  11   18.90    1.86
   0   2  12    4.04    0.97
   0   2  12    3.29    0.96
   0   2  13    0.17    0.38
   0   2  13    0.50    0.37
   0   2  14    0.05    0.21
   0  -3  14    2.59    0.76
   0  -3  14    3.49    0.77
   0  -3  13    3.65    1.08
   0  -3  13    4.96    1.10
   0  -3  12   76.75    5.12
   0  -3  12   87.94    4.36
   0  -3  11   24.23    2.69
   0  -3  11   22.38    2.41
   0  -3  11   25.41    2.13
   0  -3  10    3.16    0.95
   0  -3  10    1.30    0.67
   0  -3  10    3.73    0.88
   0  -3  10    1.71    0.73
   0  -3  10    2.36    0.78
   0  -3   9    1.92    0.72
   0  -3   9    2.76    0.79
   0  -3   9    2.56    0.84
   0  -3   9    1.16    0.68
   0  -3   9    1.66    0.65
   0  -3   9    1.23    0.51
   0  -3   8   61.75    3.22
   0  -3   8   70.71    3.53
   0  -3   8   66.24    3.83
   0  -3   8   67.25    3.96
   0  -3   8   57.85    3.08
   0  -3   8   63.01    3.18
   0  -3   7   24.45    2.50
   0  -3   7   24.25    2.34
   0  -3   6  154.31    7.09
   0  -3   6  169.48    7.08
   0  -3   5    3.58    0.81
   0  -3   5    3.24    0.77
   0  -3   4  316.01   10.31
   0  -3   4  296.62   10.47
   0   3  -3  304.86    9.98
   0  -3   3  308.98   10.63
   0  -3   3  322.99   10.51
   0  -3   3  302.11   10.17
   0   3  -2    4.60    0.62
   0  -3   2    5.23    0.75
   0  -3   2    4.20    0.74
   0   3  -1  373.08   12.25
   0   3  -1  386.12   12.45
   0  -3   1  387.96   12.55
   0  -3   1  388.00   11.77
   0   3   0   73.38    3.12
   0   3   0   78.50    2.81
   0  -3   0   68.71    3.23
   0   3   0   76.79    3.33
   0  -3  -1  398.03   12.73
   0   3   1  399.38   12.93
   0   3   1  391.49   12.19
   0   3   1  397.41   12.64
   0  -3  -1  412.97   12.94
   0   3   2  488.16   15.80
   0   3   2  489.95   15.60
   0  -3  -2  500.48   15.88
   0   3   2  533.67   16.12
   0   3   2  501.36   15.99
   0   3   3  341.11   11.63
   0   3   3  351.86   12.00
   0   3   3  367.52   11.70
   0   3   3  352.56   11.75
   0   3   4  168.20    6.46
   0   3   4  140.06    5.84
   0   3   5    0.24    0.42
   0   3   6  328.00   11.66
   0   3   7   84.38    4.13
   0   3   7   97.87    4.84
   0   3   7   87.62    4.14
   0   3   8   37.73    3.60
   0   3   8   39.25    2.68
   0   3   8   44.38    3.22
   0   3   8   41.32    2.70
   0   3   9   13.21    1.54
   0   3   9   14.38    1.91
   0   3   9   11.55    2.08
   0   3   9   11.54    1.42
   0   3  10    1.67    0.74
   0   3  10    1.63    0.68
   0   3  11   40.85    3.37
   0   3  12   15.00    1.87
   0   3  13   10.78    0.95
   0   3  13    7.64    1.17
   0  -4  14   16.70    1.66
   0  -4  14   17.18    1.82
   0  -4  13   -0.20    0.43
   0  -4  13   -0.22    0.62
   0  -4  12   30.30    3.01
   0  -4  12   27.63    2.18
   0  -4  11    0.69    0.50
   0  -4  11    0.27    0.53
   0  -4  11    0.74    0.62
   0  -4  10   26.68    2.15
   0  -4  10   24.67    2.70
   0  -4  10   25.23    2.55
   0  -4  10   28.66    2.34
   0  -4  10   25.48    2.08
   0  -4   9   10.62    1.68
   0  -4   9   13.88    1.80
   0  -4   9   14.19    1.52
   0  -4   9   16.28    1.56
   0  -4   9   17.70    1.69
   0  -4   9   16.44    1.69
   0  -4   8    4.35    1.16
   0  -4   8    3.36    0.77
   0  -4   8    5.78    1.07
   0  -4   8    3.86    0.85
   0  -4   8    3.17    0.75
   0  -4   8    4.03    1.01
   0  -4   8    4.28    0.79
   0  -4   7    3.26    0.97
   0  -4   6   12.83    1.72
   0  -4   5  590.71   20.35
   0  -4   5  629.97   20.11
   0  -4   5  595.90   19.90
   0  -4   4  512.19   16.83
   0  -4   4  503.56   17.02
   0  -4   4  487.21   16.64
   0  -4   3  277.42    9.77
   0   4  -3  278.16    9.52
   0  -4   3  280.60   10.10
   0  -4   3  287.39   10.37
   0  -4   2    0.72    0.39
   0   4  -2    0.50    0.45
   0   4  -2    0.62    0.36
   0  -4   2    0.74    0.40
   0   4  -1   66.95    3.27
   0  -4   1   58.32    3.27
   0  -4   1   70.38    3.36
   0   4  -1   66.70    3.10
   0  -4   0    2.27    0.62
   0   4   0    2.66    0.43
   0  -4   0    3.95    0.74
   0   4   0    1.89    0.49
   0   4   0    2.32    0.70
   0  -4   0    3.17    0.67
   0   4   1  127.61    5.22
   0  -4  -1  127.62    5.21
   0   4   1  116.89    4.81
   0   4   1  124.11    4.39
   0  -4  -1  115.56    4.95
   0   4   2   21.99    1.78
   0   4   2   21.50    1.53
   0  -4  -2   20.29    1.68
   0   4   2   23.79    1.71
   0   4   3  150.45    5.92
   0   4   3  145.89    6.07
   0   4   4    0.60    0.53
   0   4   4    0.92    0.55
   0   4   5   18.78    1.75
   0   4   6   13.43    1.33
   0   4   6   15.65    1.70
   0   4   6   15.32    1.46
   0   4   6   14.66    1.63
   0   4   7    1.81    0.59
   0   4   7    0.71    0.49
   0   4   7    0.52    0.39
   0   4   7    1.69    0.64
   0   4   8    1.08    0.56
   0   4   8    0.15    0.38
   0   4   8    0.63    0.62
   0   4   8    1.49    0.75
   0   4   9    1.38    0.71
   0   4   9    0.64    0.44
   0   4  10    8.13    1.47
   0   4  11    2.11    0.63
   0   4  11    1.28    0.69
   0   4  12    2.09    0.68
   0   4  13    3.25    0.68
   0  -5  14   12.23    1.38
   0  -5  14   12.42    1.51
   0  -5  13   37.47    2.88
   0  -5  13   31.53    2.85
   0  -5  12   45.72    3.64
   0  -5  12   42.69    3.39
   0  -5  12   39.03    2.62
   0  -5  11    2.99    1.10
   0  -5  11    3.68    0.93
   0  -5  10    7.78    1.57
   0  -5  10    7.99    1.20
   0  -5  10    6.24    1.29
   0  -5  10    8.52    1.26
   0  -5   9  142.50    6.22
   0  -5   9  158.85    6.42
   0  -5   9  157.46    7.66
   0  -5   9  147.37    7.09
   0  -5   9  164.69    6.71
   0  -5   9  145.34    6.26
   0  -5   8   56.61    4.63
   0  -5   8   60.29    3.79
   0  -5   8   69.65    3.43
   0  -5   8   58.26    4.06
   0  -5   8   54.64    3.14
   0  -5   8   55.63    3.14
   0  -5   8   69.76    3.63
   0  -5   7   50.77    3.60
   0  -5   7   54.72    2.88
   0  -5   7   64.52    3.13
   0  -5   7   54.14    2.93
   0  -5   7   55.19    2.90
   0  -5   7   52.47    4.19
   0  -5   6   47.41    3.72
   0  -5   5  948.79   30.65
   0  -5   5  992.86   30.85
   0  -5   5  913.77   31.03
   0  -5   4  548.88   18.36
   0  -5   4  524.39   17.70
   0  -5   4  528.97   18.66
   0  -5   4  544.98   18.44
   0  -5   3   42.18    2.90
   0  -5   3   39.75    2.83
   0  -5   3   40.99    2.64
   0   5  -3   35.14    2.30
   0  -5   2   23.07    2.08
   0   5  -2   25.19    1.97
   0   5  -2   24.25    1.80
   0  -5   2   20.70    1.86
   0  -5   2   22.54    2.05
   0  -5   1  173.04    7.40
   0  -5   1  172.92    7.23
   0  -5   1  183.33    7.48
   0   5  -1  185.08    6.40
   0   5  -1  180.03    6.96
   0   5  -1  188.58    7.30
   0  -5   0  206.69    8.05
   0   5   0  199.78    7.96
   0  -5   0  202.45    7.97
   0   5   0  206.45    7.64
   0   5   0  201.53    7.03
   0  -5  -1   22.28    1.96
   0   5   1   24.24    2.06
   0   5   1   24.13    1.82
   0   5   2   16.81    1.73
   0  -5  -2   18.70    1.79
   0   5   2   14.44    1.42
   0   5   3  234.72    9.09
   0   5   4   73.63    4.14
   0   5   5  189.13    7.33
   0   5   6    2.09    0.63
   0   5   6    4.20    0.96
   0   5   7   73.12    4.04
   0   5   7   79.84    4.61
   0   5   8   32.55    2.90
   0   5   8   32.46    2.53
   0   5   9    0.16    0.36
   0   5   9    0.23    0.55
   0   5  10    9.13    1.54
   0   5  11    6.38    1.21
   0   5  11    8.92    1.04
   0   5  12   15.16    1.59
   0  -6  14    2.42    0.68
   0  -6  14    4.49    0.77
   0  -6  13    8.48    1.38
   0  -6  13    9.41    1.37
   0  -6  12   19.04    2.29
   0  -6  12   25.77    2.49
   0  -6  12   20.28    1.76
   0  -6  11    3.95    1.13
   0  -6  11    4.23    0.89
   0  -6  11    5.19    1.25
   0  -6  10    2.91    0.88
   0  -6  10    3.27    1.10
   0  -6  10    2.01    0.82
   0  -6   9    1.52    0.72
   0  -6   9    1.31    0.60
   0  -6   9    1.41    0.70
   0  -6   9    1.65    0.67
   0  -6   9    1.84    0.81
   0  -6   8    2.92    0.95
   0  -6   8    2.00    0.68
   0  -6   8    2.16    0.73
   0  -6   8    2.74    0.73
   0  -6   8    3.16    1.24
   0  -6   8    2.91    0.77
   0  -6   7    3.45    0.75
   0  -6   7    7.06    1.34
   0  -6   7    4.16    1.30
   0  -6   7    5.42    0.88
   0  -6   7    7.35    1.01
   0  -6   6    0.79    0.52
   0  -6   6    1.75    0.56
   0  -6   6    1.88    0.80
   0  -6   6    0.58    0.63
   0  -6   5    4.87    1.16
   0  -6   5    6.75    1.33
   0  -6   4   83.72    4.80
   0   6  -4   75.29    3.86
   0  -6   4   83.07    4.75
   0   6  -3    1.63    0.61
   0  -6   3    2.91    0.81
   0  -6   3    2.42    0.84
   0  -6   3    3.26    0.91
   0  -6   2   30.11    2.59
   0  -6   2   25.41    2.37
   0  -6   2   25.28    2.28
   0   6  -2   27.41    1.79
   0   6  -2   28.34    2.15
   0   6  -1    3.52    0.63
   0   6  -1    3.63    0.80
   0   6  -1    2.98    0.91
   0  -6   1    2.42    0.76
   0  -6   1    3.86    0.86
   0  -6   0    0.89    0.55
   0   6   0    0.69    0.73
   0  -6   0    0.53    0.55
   0   6   0    1.55    0.55
   0   6   1   17.64    1.89
   0  -6  -1   17.43    1.89
   0   6   1   17.50    1.69
   0   6   2    1.47    0.72
   0   6   2    0.98    0.49
   0   6   3   13.34    1.72
   0  -6  -4    3.76    0.97
   0   6   5  189.96    7.64
   0   6   6   18.10    1.80
   0   6   6   16.80    1.60
   0   6   6   22.43    2.22
   0   6   7   24.67    2.22
   0   6   7   27.24    2.58
   0   6   8    2.66    0.90
   0   6   8    2.54    0.78
   0   6   9   27.72    2.62
   0   6   9   25.51    2.17
   0   6  10    5.48    0.89
   0   6  10    5.71    1.13
   0   6  11    1.37    0.59
   0   6  11    1.38    0.42
   0   6  12    0.48    0.28
   0   6  12    0.50    0.27
   0  -7  13    2.20    0.74
   0  -7  13    1.49    0.55
   0  -7  12   23.69    2.42
   0  -7  12   27.55    2.42
   0  -7  12   28.18    1.97
   0  -7  11   31.12    3.04
   0  -7  11   32.97    2.85
   0  -7  11   34.87    2.38
   0  -7  10    9.11    1.32
   0  -7  10   10.31    1.34
   0  -7  10   11.68    1.89
   0  -7   9    4.81    1.31
   0  -7   9    6.96    1.19
   0  -7   9    3.15    0.85
   0  -7   9    4.15    0.91
   0  -7   8   14.95    1.54
   0  -7   8   13.59    2.03
   0  -7   8   16.27    1.60
   0  -7   8   17.95    1.72
   0  -7   8   16.28    1.79
   0  -7   7   10.78    1.76
   0  -7   7   13.66    1.43
   0  -7   7   12.47    1.44
   0  -7   6   51.43    3.47
   0  -7   6   49.06    3.70
   0  -7   6   48.32    4.02
   0  -7   6   54.06    2.93
   0  -7   5    0.36    0.46
   0  -7   5   -0.11    0.39
   0  -7   5    0.52    0.44
   0  -7   5    0.80    0.59
   0  -7   4   65.51    3.08
   0   7  -4   57.92    3.21
   0  -7   4   55.84    4.20
   0  -7   4   56.34    3.59
   0   7  -4   64.13    3.65
   0  -7   4   52.63    4.07
   0  -7   4   62.88    3.98
   0  -7   4   54.45    2.84
   0  -7   3  105.17    5.91
   0   7  -3  104.38    4.64
   0  -7   3  100.00    5.82
   0   7  -3  103.96    5.13
   0  -7   3  107.68    5.61
   0  -7   2   39.55    3.29
   0  -7   2   38.35    3.08
   0   7  -2   42.80    2.94
   0   7  -2   41.74    2.51
   0   7  -1   98.88    5.04
   0  -7   1   98.62    5.46
   0   7  -1  107.91    5.44
   0  -7   1   99.25    5.56
   0   7   0    7.68    1.43
   0   7   0    8.25    1.28
   0  -7   0    8.56    1.44
   0  -7  -1   77.05    4.70
   0   7   1   88.32    4.96
   0  -7  -1   74.27    4.44
   0   7   1   85.61    4.47
   0   7   1   83.55    3.84
   0   7   1   83.05    4.07
   0   7   1   76.29    3.96
   0  -7  -2    1.21    0.59
   0   7   2    1.52    0.77
   0   7   2    1.65    0.52
   0   7   3   42.64    3.38
   0  -7  -3   37.60    3.12
   0  -7  -4   12.61    1.85
   0   7   5  167.23    7.19
   0   7   6  159.77    6.83
   0   7   6  138.70    6.17
   0   7   7   21.97    1.91
   0   7   7   25.10    2.25
   0   7   8    0.21    0.40
   0   7   8    0.98    0.53
   0   7   9    9.84    1.19
   0   7   9    8.63    1.18
   0   7   9    7.41    1.27
   0   7  10    5.56    0.82
   0   7  10    6.48    1.06
   0   7  11    8.17    1.00
   0   7  11    9.27    0.84
   0  -8  12    6.80    0.89
   0  -8  12    5.62    1.07
   0  -8  11    0.58    0.51
   0  -8  11    0.21    0.59
   0  -8  10    8.51    1.21
   0  -8  10    8.98    1.67
   0  -8  10   11.05    1.29
   0  -8   9    3.24    0.82
   0  -8   9    2.07    0.70
   0  -8   9    2.76    0.78
   0  -8   8    0.50    0.54
   0  -8   8    0.26    0.50
   0  -8   8    0.85    0.56
   0  -8   7    0.56    0.56
   0  -8   7    0.13    0.47
   0  -8   7   -0.25    0.60
   0   8  -7   -0.17    0.38
   0  -8   7    0.20    0.35
   0  -8   6   10.99    1.29
   0  -8   6    9.87    1.56
   0   8  -6    9.73    1.36
   0  -8   6    8.80    1.76
   0  -8   5    0.61    0.60
   0  -8   5    0.20    0.44
   0   8  -5    1.08    0.54
   0  -8   5    1.17    0.47
   0  -8   4   24.67    1.80
   0   8  -4   19.76    1.84
   0  -8   4   22.02    2.26
   0   8  -4   20.23    2.12
   0  -8   4   24.39    2.85
   0  -8   4   19.58    1.60
   0  -8   4   17.51    2.21
   0  -8   3    0.10    0.31
   0   8  -3    0.28    0.36
   0   8  -3   -0.19    0.42
   0  -8   3   -0.19    0.36
   0  -8   3    0.24    0.48
   0  -8   3    0.57    0.56
   0  -8   2  152.37    7.45
   0  -8   2  151.03    7.71
   0   8  -2  150.27    6.88
   0  -8   2  141.31    6.59
   0   8  -1  124.51    5.24
   0   8  -1  127.14    6.14
   0  -8   1  124.94    6.61
   0  -8   1  120.25    6.68
   0   8   0   56.14    3.95
   0  -8   0   47.79    3.52
   0  -8   0   49.51    3.83
   0   8   0   59.25    3.77
   0   8   0   51.52    2.95
   0   8   0   53.93    3.31
   0  -8  -1    0.49    0.54
   0  -8  -1    0.43    0.63
   0   8   1    1.67    0.55
   0   8   1    0.30    0.53
   0   8   1    0.39    0.38
   0   8   1    0.71    0.61
   0   8   2   39.26    2.59
   0   8   2   45.20    3.56
   0  -8  -2   37.85    3.20
   0  -8  -3   17.71    2.18
   0   8   4  248.15   10.96
   0  -8  -4  278.44   11.17
   0  -8  -5   77.45    4.90
   0   8   5   85.93    4.52
   0   8   5   74.72    4.07
   0   8   6   56.86    3.39
   0   8   6   68.65    3.93
   0   8   7    6.79    1.05
   0   8   7    6.75    1.13
   0   8   8   33.37    2.40
   0   8   8   31.54    2.11
   0   8   9   10.94    1.19
   0   8   9   12.20    1.15
   0   8  10    3.75    0.56
   0  -9  12    9.18    0.92
   0  -9  11   30.96    1.99
   0  -9  10   18.89    2.16
   0  -9  10   19.03    1.64
   0  -9   9   18.38    1.70
   0  -9   9   18.44    1.80
   0  -9   9   19.27    2.30
   0  -9   8   63.45    3.49
   0  -9   8   62.31    3.67
   0  -9   7   33.20    2.39
   0  -9   7   28.74    2.17
   0  -9   6   31.68    2.24
   0  -9   5   32.43    2.24
   0   9  -5   26.64    2.38
   0  -9   5   31.66    3.45
   0  -9   5   30.65    2.78
   0  -9   4    0.33    0.65
   0   9  -4    0.49    0.48
   0  -9   4    1.47    0.74
   0  -9   3    0.96    0.82
   0  -9   3    0.81    0.52
   0   9  -3    0.21    0.51
   0  -9   2    8.53    1.72
   0   9  -2    6.46    1.30
   0   9  -2    8.02    1.07
   0   9  -1    5.82    1.20
   0   9  -1    5.41    1.17
   0   9  -1    4.41    0.82
   0   9   0   62.75    4.17
   0   9   0   65.99    3.51
   0   9   0   61.03    3.72
   0  -9   0   61.60    4.18
   0   9   1  137.18    7.00
   0   9   1  126.07    5.86
   0  -9  -1  127.03    6.60
   0   9   1  128.99    5.67
   0  -9  -2   31.93    2.96
   0  -9  -3    2.41    0.91
   0  -9  -4    0.71    0.61
   0   9   4    0.17    0.41
   0   9   5   25.20    2.08
   0   9   5   28.11    2.34
   0  -9  -5   24.73    2.55
   0   9   6    7.93    1.12
   0   9   6   10.76    1.39
   0   9   7    7.18    1.08
   0   9   7    7.32    1.02
   0   9   8    2.22    0.49
   0   9   8    1.36    0.44
   0   9   8    1.85    0.52
   0   9   9    0.69    0.29
   0 -10  11    1.02    0.40
   0 -10  10    9.94    1.08
   0 -10   9   61.16    3.18
   0 -10   8   16.82    1.59
   0 -10   8   18.20    1.77
   0 -10   7   69.21    3.67
   0 -10   6   12.26    1.35
   0  10  -5   51.95    3.40
   0  10  -4   13.61    1.71
   0  10  -4   14.02    1.42
   0  10  -3   30.48    2.22
   0  10  -3   30.47    2.57
   0  10  -2   62.37    3.86
   0  10  -2   62.74    3.42
   0  10  -1   74.81    4.20
   0  10  -1   70.60    3.73
   0  10   0    9.41    1.24
   0 -10   0    9.60    1.60
   0  10   0   11.17    1.51
   0  10   1   22.70    2.06
   0 -10  -1   25.78    2.62
   0 -10  -2   16.41    2.08
   0 -10  -3   48.30    3.60
   0 -10  -4   22.84    2.34
   0  10   4   22.66    2.04
   0  10   4   22.80    1.89
   0  10   5   10.17    1.32
   0  10   5   10.00    1.22
   0 -10  -5   10.13    1.48
   0  10   6   -0.21    0.38
   0  10   6    0.62    0.37
   0  10   7    5.35    0.73
   0  10   7    6.50    0.86
   0  10   8    3.51    0.53
   0 -11  10    3.18    0.55
   0 -11   9    0.79    0.38
   0 -11   8    5.47    0.87
   0 -11   8    2.48    0.61
   0 -11   7   14.68    1.43
   0 -11   6    9.38    1.21
   0  11  -5    0.15    0.57
   0  11  -4   17.31    1.57
   0  11  -4   17.13    1.83
   0  11  -4   21.03    1.78
   0  11  -3    0.12    0.32
   0  11  -3    0.16    0.55
   0  11  -3   -0.14    0.42
   0  11  -2   20.81    1.77
   0  11  -2   22.89    1.93
   0  11  -2   21.10    2.02
   0  11  -1   39.75    2.62
   0  11  -1   35.62    2.42
   0  11  -1   40.56    2.77
   0 -11   0   23.81    2.36
   0  11   0   27.01    2.06
   0  11   0   25.27    2.11
   0  11   1  183.62    7.03
   0 -11  -1  175.22    7.88
   0  11   1  179.39    7.16
   0 -11  -2   63.08    3.95
   0  11   2   62.01    3.26
   0  11   3    1.72    0.61
   0  11   3    1.91    0.57
   0 -11  -4    1.74    0.60
   0  11   4    2.53    0.60
   0  11   4    1.33    0.54
   0  11   5    6.15    0.86
   0  11   5    8.82    1.03
   0 -11  -5    6.99    1.04
   0  11   6    9.52    0.89
   0  11   6    9.70    0.96
   0 -12   8   21.44    1.43
   0 -12   7   11.37    1.16
   0 -12   7   11.09    1.08
   0 -12   6    2.59    0.59
   0 -12   5    2.28    0.60
   0  12  -5    2.40    0.67
   0  12  -4   31.78    2.12
   0  12  -4   38.74    2.44
   0  12  -3    6.67    1.07
   0  12  -3    7.00    0.97
   0  12  -3    5.16    0.80
   0  12  -2    2.79    0.74
   0  12  -2    3.06    0.63
   0  12  -2    5.04    0.84
   0  12  -1   -0.11    0.34
   0  12  -1    0.61    0.46
   0  12   0   87.96    3.96
   0 -12   0   88.48    4.45
   0 -12  -1  181.87    7.38
   0  12   2   32.64    1.92
   0  12   2   32.82    2.05
   0 -12  -3    2.29    0.62
   0  12   3    1.32    0.43
   0 -12  -4    0.59    0.37
   0  12   4    0.70    0.27
   0  12   4    1.58    0.41
   0 -13   6    4.95    0.61
   0  13  -5    7.74    0.84
   0 -13   5    8.29    0.83
   0 -13   4    2.47    0.52
   0  13  -4    2.25    0.49
   0  13  -4    1.88    0.51
   0  13  -3   29.36    1.75
   0  13  -2   36.13    2.01
   0  13  -1   25.22    1.59
   0  13   0    8.44    0.82
   0  13   0    6.56    0.77
   0 -13  -1    8.84    0.94
   0  13   1    8.74    0.85
  -1  13   2    6.21    0.70
   1 -13  -2    4.28    0.69
   1 -13  -1    5.94    0.86
  -1  13   1    6.11    0.75
  -1  13   0    0.22    0.30
  -1  13  -1    5.72    0.76
  -1  13  -2    3.28    0.62
  -1  13  -3   -0.08    0.24
  -1  13  -3    0.43    0.32
  -1  13  -4    1.03    0.37
   1 -13   4    0.69    0.33
  -1  13  -4    0.48    0.27
   1 -13   5   12.57    1.07
  -1  13  -5   14.07    1.10
  -1  13  -6    1.60    0.37
   1 -13   6    1.55    0.44
   1 -13   6    1.23    0.34
   1 -13   7    8.86    0.85
  -1  12   5    0.75    0.29
  -1  12   5    0.94    0.28
   1 -12  -4    0.34    0.40
  -1  12   4    0.25    0.23
  -1  12   4    0.14    0.26
  -1  12   3    0.10    0.22
  -1  12   3   -0.08    0.35
   1 -12  -3    0.14    0.38
   1 -12  -2    2.02    0.68
  -1  12   1    0.88    0.45
   1 -12  -1    1.16    0.59
  -1  12   0    4.59    0.79
   1 -12   0    5.61    1.06
  -1  12  -1    2.18    0.57
  -1  12  -1    2.78    0.67
  -1  12  -2    1.18    0.50
  -1  12  -2    0.70    0.41
  -1  12  -2    1.15    0.61
  -1  12  -3    0.23    0.42
  -1  12  -3   -0.23    0.32
  -1  12  -3   -0.13    0.49
  -1  12  -4    4.17    0.75
  -1  12  -4    2.97    0.75
  -1  12  -4    4.18    0.78
  -1  12  -5   18.19    1.52
   1 -12   6    7.39    0.94
  -1  12  -6    8.49    0.97
   1 -12   7   10.14    1.15
  -1  12  -7    7.96    0.88
   1 -12   7    7.77    0.90
   1 -12   8    3.67    0.65
   1 -12   9    7.22    0.80
  -1  11   6    8.07    0.87
  -1  11   6    7.86    0.87
  -1  11   5    0.53    0.36
   1 -11  -5   -0.14    0.34
  -1  11   5   -0.10    0.38
   1 -11  -4    4.19    0.94
  -1  11   4    2.82    0.69
  -1  11   4    3.96    0.78
   1 -11  -3    1.77    0.77
  -1  11   3    0.12    0.36
   1 -11  -2   24.61    2.48
   1 -11  -1    2.17    0.80
  -1  11   1    1.38    0.59
  -1  11   0   32.63    2.32
   1 -11   0   25.07    2.59
  -1  11   0   32.40    2.45
  -1  11   0   32.68    2.29
  -1  11  -1  169.92    7.05
  -1  11  -1  161.06    6.70
  -1  11  -1  161.44    6.72
  -1  11  -2  158.27    6.54
  -1  11  -2  153.27    6.47
  -1  11  -2  160.87    6.82
  -1  11  -3   37.88    2.64
   1 -11   3   31.13    2.70
  -1  11  -3   32.91    2.38
  -1  11  -3   35.64    2.45
  -1  11  -4   56.21    3.17
  -1  11  -4   53.33    3.12
  -1  11  -4   55.88    3.31
   1 -11   4   56.68    3.78
   1 -11   5   22.25    2.29
   1 -11   6   66.71    3.48
   1 -11   7    8.69    1.11
   1 -11   8   13.67    1.31
   1 -11   8   17.20    1.63
   1 -11   9   22.52    1.75
   1 -11  10   23.53    1.62
  -1  10   8    0.26    0.24
  -1  10   7    7.37    0.91
  -1  10   7    6.90    0.88
  -1  10   6    4.38    0.78
  -1  10   6    4.64    0.83
  -1  10   5    2.39    0.68
   1 -10  -5    3.38    0.96
  -1  10   5    2.56    0.72
  -1  10   4   12.76    1.45
  -1  10   4   12.07    1.47
   1 -10  -4   12.33    1.79
  -1  10   3   25.88    2.05
   1 -10  -3   21.65    2.47
  -1  10   2    0.27    0.46
   1 -10  -2    0.24    0.63
  -1  10   1   39.77    2.74
  -1  10   1   34.53    2.46
  -1  10   1   35.45    2.51
   1 -10  -1   32.09    3.04
   1 -10   0   62.99    4.30
  -1  10   0   61.51    3.49
  -1  10   0   60.01    3.46
  -1  10   0   65.52    3.76
  -1  10  -1  773.28   25.29
  -1  10  -1  789.48   25.27
   1 -10   1  804.82   26.71
  -1  10  -1  805.91   25.69
  -1  10  -2  251.38    9.49
  -1  10  -2  256.38    9.58
  -1  10  -2  254.91    9.84
  -1  10  -3   49.33    3.04
  -1  10  -3   52.67    3.31
   1 -10   3   49.56    3.58
  -1  10  -4   93.60    4.82
  -1  10  -4   99.06    4.63
   1 -10   4  102.19    5.55
   1 -10   5   -0.23    0.50
   1 -10   6   83.70    5.01
   1 -10   7    7.75    1.11
   1 -10   7    8.84    1.47
   1 -10   8    0.97    0.61
   1 -10   8    0.98    0.53
   1 -10   9   27.58    2.19
   1 -10  10    6.92    1.01
   1 -10  11    1.02    0.42
  -1   9   9   63.46    2.75
  -1   9   8   29.57    1.92
  -1   9   8   29.80    1.84
  -1   9   7   38.45    2.47
  -1   9   7   37.02    2.47
  -1   9   6   15.92    1.60
  -1   9   6   13.98    1.58
   1  -9  -5   54.82    3.97
  -1   9   5   57.65    3.34
  -1   9   5   52.49    3.33
   1  -9  -4    1.76    0.88
  -1   9   4    0.89    0.60
   1  -9  -3   28.08    2.87
  -1   9   3   25.22    2.10
  -1   9   2   78.42    4.05
   1  -9  -2   83.16    5.20
  -1   9   2   83.55    4.32
  -1   9   2   82.22    4.16
  -1   9   1  148.86    6.19
  -1   9   1  136.50    7.11
   1  -9  -1  142.20    7.18
  -1   9   1  147.51    6.11
  -1   9   1  141.30    6.86
  -1   9   1  136.74    6.24
  -1   9   0   72.28    3.72
   1  -9   0   63.53    4.38
  -1   9   0   69.49    3.92
   1  -9   0   59.93    4.62
  -1   9   0   70.95    3.69
  -1   9   0   70.65    4.33
  -1   9  -1   12.03    1.72
  -1   9  -1   12.25    1.37
   1  -9   1   16.41    2.26
  -1   9  -1   10.77    1.50
   1  -9   1   13.54    1.86
   1  -9   2    5.44    1.16
   1  -9   2    5.78    1.46
   1  -9   2    8.12    1.64
  -1   9  -2    4.52    1.11
  -1   9  -2    4.83    1.07
   1  -9   3   55.29    4.29
   1  -9   3   45.83    4.14
  -1   9  -3   51.25    2.98
   1  -9   3   46.45    3.49
  -1   9  -3   48.11    3.21
  -1   9  -3   51.76    3.57
   1  -9   4   45.49    4.16
   1  -9   4   47.41    3.53
   1  -9   4   43.00    4.06
   1  -9   4   39.28    3.66
  -1   9  -4   46.24    2.78
   1  -9   5    2.06    0.95
   1  -9   5    0.67    0.66
   1  -9   5    0.69    0.55
   1  -9   6    0.46    0.71
   1  -9   7   14.75    1.58
   1  -9   7   14.27    1.93
   1  -9   8    8.43    1.44
   1  -9   8    8.92    1.40
   1  -9   9   29.00    2.43
   1  -9  10    6.26    1.10
   1  -9  11   14.97    1.47
   1  -9  12   10.34    1.06
  -1   8  10   85.22    3.50
  -1   8   9    8.33    1.01
  -1   8   8    0.23    0.41
  -1   8   8   -0.12    0.44
  -1   8   7    0.45    0.46
  -1   8   7    0.88    0.52
  -1   8   7    0.56    0.55
  -1   8   6   12.67    1.38
  -1   8   6   11.92    1.50
  -1   8   6   15.13    1.60
  -1   8   5   47.12    3.06
  -1   8   5   43.48    2.89
  -1   8   4   21.67    2.49
  -1   8   4   24.06    2.02
   1  -8  -4   23.38    2.61
   1  -8  -3   43.53    3.52
  -1   8   3   35.49    3.22
   1  -8  -2    7.39    1.42
  -1   8   2   10.12    1.23
  -1   8   2    9.37    1.28
  -1   8   2   12.68    1.84
  -1   8   1    9.18    1.42
  -1   8   1    7.53    1.16
  -1   8   1    7.10    1.03
   1  -8  -1    6.57    1.39
   1  -8  -1    6.33    1.30
  -1   8   0  169.65    6.59
   1  -8   0  166.06    7.63
  -1   8   0  175.22    7.44
   1  -8   0  154.20    7.87
  -1   8   0  160.95    6.84
  -1   8  -1  329.63   11.92
   1  -8   1  347.30   13.45
   1  -8   1  315.44   13.22
   1  -8   1  335.57   12.64
  -1   8  -1  336.46   12.44
   1  -8   2  248.69   10.49
   1  -8   2  218.09    9.17
   1  -8   2  224.19   10.21
  -1   8  -2  229.55    9.28
   1  -8   2  233.98   10.22
  -1   8  -2  224.48    8.79
   1  -8   3   55.76    4.12
   1  -8   3   46.78    3.46
   1  -8   3   56.19    4.31
   1  -8   3   55.52    4.29
  -1   8  -3   59.29    3.39
  -1   8  -3   55.24    3.54
   1  -8   4   54.52    4.35
   1  -8   4   57.21    4.46
   1  -8   4   53.14    4.03
   1  -8   4   53.68    3.72
  -1   8  -4   51.88    3.44
   1  -8   5   37.17    3.70
   1  -8   5   44.09    3.36
   1  -8   5   50.89    4.24
   1  -8   6   14.88    1.97
   1  -8   6   14.83    2.29
   1  -8   6   12.11    2.08
   1  -8   6   13.37    1.45
   1  -8   7   69.60    4.43
   1  -8   8  118.43    5.79
   1  -8   9   88.00    4.76
   1  -8  10    1.35    0.76
   1  -8  11    1.91    0.68
   1  -8  12   18.92    1.62
   1  -8  13   12.38    1.07
  -1   7  11   11.57    1.00
  -1   7  10   10.70    1.12
  -1   7   9    0.12    0.39
  -1   7   8    1.47    0.58
  -1   7   8    0.81    0.56
  -1   7   7    4.16    0.89
  -1   7   7    4.93    0.94
  -1   7   6   36.79    2.59
  -1   7   6   39.55    2.74
  -1   7   5    8.29    1.52
  -1   7   5   10.35    1.31
   1  -7  -4   31.17    2.93
  -1   7   4   28.25    2.68
  -1   7   4   30.63    2.21
  -1   7   3   81.96    3.88
  -1   7   3   79.51    4.68
   1  -7  -3   75.69    4.72
   1  -7  -2  158.58    7.23
  -1   7   2  150.94    6.17
  -1   7   2  153.02    6.06
  -1   7   1   50.45    3.32
  -1   7   1   49.58    2.84
   1  -7  -1   48.68    3.54
  -1   7   1   43.26    2.95
   1  -7   0    8.97    1.48
  -1   7   0   10.55    1.38
   1  -7   1    9.88    1.56
  -1   7  -1    9.61    1.36
   1  -7   1   12.18    1.72
   1  -7   2    9.28    1.52
  -1   7  -2    7.85    1.20
   1  -7   2   11.60    1.66
   1  -7   3  151.72    7.54
   1  -7   3  168.10    7.59
  -1   7  -3  153.97    6.68
   1  -7   4   65.15    3.83
   1  -7   4   71.35    4.19
   1  -7   4   79.16    4.91
  -1   7  -4   65.83    3.77
   1  -7   4   79.52    4.66
   1  -7   5    7.61    1.61
   1  -7   5    8.49    1.62
   1  -7   5    6.15    1.15
   1  -7   5    9.73    1.11
   1  -7   5    8.21    1.57
   1  -7   5    6.66    1.21
   1  -7   6    7.06    1.52
   1  -7   6    6.32    1.47
   1  -7   6    7.08    1.26
   1  -7   6    7.19    1.03
   1  -7   6    7.12    1.30
   1  -7   6    5.48    1.42
   1  -7   7   -0.35    0.69
   1  -7   8   18.53    2.84
   1  -7   8   19.95    1.83
   1  -7   9    0.18    0.51
   1  -7  10    6.83    1.23
   1  -7  11   12.85    1.57
   1  -7  11   11.47    1.77
   1  -7  12    7.56    1.34
   1  -7  12   11.99    1.56
   1  -7  12   10.02    1.28
   1  -7  13    1.08    0.51
   1  -7  13    1.59    0.56
   1  -7  13    1.41    0.50
  -1   6  12    1.57    0.37
  -1   6  12    1.39    0.36
  -1   6  11   10.40    1.08
  -1   6  10    2.02    0.63
  -1   6   9   37.61    2.54
  -1   6   8   61.14    3.44
  -1   6   7   59.91    3.36
  -1   6   6   27.94    2.12
  -1   6   5   66.58    3.43
  -1   6   5   66.00    4.06
  -1   6   4  466.88   16.82
  -1   6   4  507.82   17.42
  -1   6   3  834.27   27.00
  -1   6   2  217.55    8.19
  -1   6   1   49.03    3.01
  -1   6   1   45.98    2.78
   1  -6   0    0.70    0.51
  -1   6   0    1.99    0.71
  -1   6   0    1.52    0.57
   1  -6   1  352.59   13.27
  -1   6  -1  378.22   12.71
   1  -6   2    2.54    0.80
  -1   6  -2    2.02    0.68
   1  -6   3  160.01    7.04
   1  -6   3  149.64    7.15
  -1   6  -3  145.03    6.11
   1  -6   4  239.18   10.16
   1  -6   4  240.52    9.57
   1  -6   4  246.31    9.99
   1  -6   5  112.56    6.27
   1  -6   5  120.12    6.17
   1  -6   6  171.01    7.23
   1  -6   6  156.04    6.26
   1  -6   6  168.09    8.35
   1  -6   6  183.66    8.19
   1  -6   7    1.56    0.61
   1  -6   7    1.85    0.96
   1  -6   7    1.49    0.66
   1  -6   8   13.35    2.26
   1  -6   8    9.80    1.29
   1  -6   8    7.95    1.38
   1  -6   8   13.16    1.61
   1  -6   9    9.15    1.49
   1  -6   9   12.34    2.30
   1  -6   9   11.69    1.58
   1  -6   9   12.20    1.84
   1  -6  10   15.51    2.13
   1  -6  10   18.39    1.95
   1  -6  10   14.21    1.87
   1  -6  11   14.78    1.90
   1  -6  11   15.35    2.06
   1  -6  11   18.64    1.94
   1  -6  12    1.69    0.67
   1  -6  12    0.88    0.57
   1  -6  13    1.33    0.65
   1  -6  13    1.42    0.52
   1  -6  13    1.93    0.69
   1  -6  14   10.07    1.13
   1  -6  14    7.53    1.01
  -1   5  12   23.20    1.54
  -1   5  12   19.74    1.88
  -1   5  11   16.60    1.92
  -1   5  11   16.26    1.45
  -1   5  10    5.26    1.18
  -1   5  10    3.75    0.82
  -1   5   9   -0.14    0.47
  -1   5   9    0.23    0.54
  -1   5   8   19.53    2.17
  -1   5   7   33.99    2.31
  -1   5   6    5.11    0.87
  -1   5   5   19.41    2.12
  -1   5   5   17.70    1.48
  -1   5   5   16.87    1.76
  -1   5   4  129.43    5.91
  -1   5   4  110.93    5.32
  -1   5   3  396.37   13.68
  -1   5   2    1.16    0.44
  -1   5   1  246.08    8.75
  -1   5   1  236.79    8.51
  -1   5   0   25.09    1.80
   1  -5   0   26.61    2.08
  -1   5   0   27.28    1.83
  -1   5  -1   90.61    4.02
   1  -5   1   92.45    4.44
   1  -5   2    2.33    0.72
  -1   5  -2    4.53    0.75
  -1   5  -3   27.02    1.84
   1  -5   3   27.19    2.28
   1  -5   4    0.53    0.46
   1  -5   5   25.71    2.44
   1  -5   6   22.95    2.45
   1  -5   7   17.54    1.85
   1  -5   7   17.95    2.30
   1  -5   7   16.72    1.51
   1  -5   7   20.83    1.83
   1  -5   8    0.83    0.61
   1  -5   8   -0.16    0.43
   1  -5   8    0.13    0.47
   1  -5   8    1.20    0.83
   1  -5   9   25.19    2.26
   1  -5   9   21.42    2.32
   1  -5   9   22.95    2.48
   1  -5   9   19.66    2.75
   1  -5  10    4.21    1.00
   1  -5  10    3.38    0.94
   1  -5  10    5.01    1.21
   1  -5  11   11.79    1.78
   1  -5  11   13.45    1.70
   1  -5  11   10.67    1.77
   1  -5  12    0.41    0.50
   1  -5  12    0.24    0.57
   1  -5  12   -0.17    0.58
   1  -5  13   21.09    2.12
   1  -5  13   20.92    1.82
   1  -5  13   21.89    2.24
   1  -5  14    9.69    1.20
   1  -5  14   11.05    1.33
  -1   4  13   11.18    0.95
  -1   4  12   15.76    1.80
  -1   4  11   18.33    2.13
  -1   4  11   16.10    1.48
  -1   4  10   68.31    3.63
  -1   4  10   75.21    4.70
  -1   4   9   13.75    1.46
  -1   4   9   13.95    1.90
  -1   4   8   31.97    2.77
  -1   4   7   33.43    2.66
  -1   4   6   71.13    4.53
  -1   4   6   70.01    3.34
  -1   4   5  229.39    8.63
  -1   4   5  232.95    9.43
  -1   4   4    5.12    0.89
  -1   4   4    5.71    1.01
  -1   4   3  295.11   10.27
  -1   4   2  361.74   11.68
   1  -4  -1   71.23    3.42
  -1   4   1   70.99    3.26
  -1   4   1   76.31    3.21
  -1   4   0    2.79    0.52
  -1   4   0    2.90    0.57
   1  -4   1  241.68    8.67
  -1   4  -1  236.37    8.06
  -1   4  -1  244.34    8.19
   1  -4   2   40.63    2.51
   1  -4   2   43.14    2.37
   1  -4   2   43.99    2.33
  -1   4  -2   46.62    2.28
   1  -4   3  195.41    7.45
   1  -4   3  191.37    7.13
   1  -4   3  194.16    6.99
  -1   4  -3  195.42    6.84
   1  -4   4  255.65    9.39
   1  -4   4  241.64    8.90
   1  -4   4  254.40    8.73
   1  -4   5    1.29    0.52
   1  -4   5    1.10    0.46
   1  -4   6   39.41    2.72
   1  -4   6   41.61    3.06
   1  -4   7  251.19   10.47
   1  -4   8    0.79    0.73
   1  -4   8    0.70    0.58
   1  -4   8    0.75    0.45
   1  -4   8    0.36    0.43
   1  -4   8    0.43    0.49
   1  -4   9    0.21    0.35
   1  -4   9   -0.31    0.30
   1  -4   9    0.16    0.48
   1  -4   9   -0.22    0.42
   1  -4  10    6.09    1.28
   1  -4  10    4.33    1.12
   1  -4  10    8.07    1.31
   1  -4  11   43.04    3.39
   1  -4  11   34.09    3.19
   1  -4  11   38.39    2.91
   1  -4  12    0.49    0.59
   1  -4  12    0.34    0.48
   1  -4  12    0.21    0.47
   1  -4  13    1.26    0.68
   1  -4  14    8.39    1.23
   1  -4  14    9.71    1.23
  -1   3  13    0.78    0.36
  -1   3  13    1.13    0.38
  -1   3  12    4.74    1.09
  -1   3  12    4.74    0.78
  -1   3  11    9.95    1.69
  -1   3  10   34.68    3.12
  -1   3   9   14.22    2.36
  -1   3   9   15.64    2.00
  -1   3   9   14.50    1.45
  -1   3   8   55.10    3.65
  -1   3   8   50.70    3.10
  -1   3   8   47.63    4.12
  -1   3   7    9.82    1.68
  -1   3   7    8.16    1.07
  -1   3   7    7.89    1.23
  -1   3   6   73.68    4.45
  -1   3   6   75.20    4.45
  -1   3   5   11.52    1.45
  -1   3   5   10.48    1.39
  -1   3   5    9.96    1.12
  -1   3   4   58.94    2.96
  -1   3   4   60.93    3.37
  -1   3   4   64.46    2.88
  -1   3   3    2.29    0.56
  -1   3   3    1.78    0.53
  -1   3   2  687.97   21.65
  -1   3   2  712.46   21.30
  -1   3   1    1.02    0.30
   1  -3  -1    0.61    0.36
  -1   3   0 1478.90   43.75
  -1   3   0 1482.47   43.71
   1  -3   0 1439.05   43.91
   1  -3   0 1490.30   43.78
   1  -3   0 1451.75   44.07
   1  -3   0 1500.15   43.93
   1  -3   1  861.85   25.82
   1  -3   1  838.85   25.83
  -1   3  -1  857.50   25.73
  -1   3  -1  861.77   25.52
   1  -3   1  855.65   26.00
   1  -3   1  843.44   26.05
   1  -3   2  274.28    9.27
  -1   3  -2  272.16    8.93
   1  -3   2  283.55    9.15
   1  -3   2  278.73    9.30
   1  -3   2  277.34    9.02
   1  -3   3    7.41    0.88
  -1   3  -3    6.26    0.63
   1  -3   3    6.22    0.74
   1  -3   3    7.37    0.74
   1  -3   4   18.39    1.26
   1  -3   4   19.83    1.43
   1  -3   5  142.31    5.58
   1  -3   6  689.75   22.23
   1  -3   7  697.76   23.42
   1  -3   8  247.30   10.49
   1  -3   8  243.72    9.18
   1  -3   8  235.67    9.56
   1  -3   8  258.91    9.80
   1  -3   9    1.82    0.74
   1  -3   9    1.74    0.71
   1  -3   9    1.20    0.59
   1  -3   9    1.66    0.77
   1  -3  10   51.99    3.77
   1  -3  10   53.34    3.47
   1  -3  10   53.70    3.85
   1  -3  10   54.68    3.44
   1  -3  11   20.69    2.32
   1  -3  11   20.24    2.01
   1  -3  11   21.17    2.12
   1  -3  11   17.65    2.26
   1  -3  12   43.34    3.38
   1  -3  12   47.41    3.20
   1  -3  12   51.94    3.86
   1  -3  13    6.91    1.38
   1  -3  14    9.57    1.33
   1  -3  14    9.02    1.18
  -1   2  14    0.21    0.20
  -1   2  13    7.87    0.91
  -1   2  13    8.34    0.92
  -1   2  12    3.84    1.11
  -1   2  12    4.29    0.76
  -1   2  11   54.61    4.08
  -1   2  10    3.20    1.00
  -1   2   9   68.64    4.52
  -1   2   9   72.39    5.51
  -1   2   9   80.44    4.08
  -1   2   8    4.32    1.20
  -1   2   8    2.46    0.77
  -1   2   8    4.29    0.82
  -1   2   8    3.63    0.90
  -1   2   7  119.89    5.22
  -1   2   7  138.60    6.77
  -1   2   6    3.50    0.89
  -1   2   6    3.73    0.92
  -1   2   5   18.52    1.76
  -1   2   5   16.23    1.69
  -1   2   4   83.92    4.10
  -1   2   4   95.50    4.19
  -1   2   4   89.11    3.67
  -1   2   3    5.18    0.75
  -1   2   3    4.88    0.64
  -1   2   3    4.05    0.66
  -1   2   2  138.53    4.41
  -1   2   2  128.42    4.40
   1  -2  -2  126.29    4.56
  -1   2   2  127.42    4.65
   1  -2  -1  306.79    9.62
  -1   2   1  301.30    9.45
  -1   2   1  307.76    9.18
   1  -2  -1  307.61    9.59
   1  -2  -1  306.60    9.37
  -1   2   1  290.49    9.59
   1  -2   0  159.60    5.25
  -1   2   0  154.10    4.76
   1  -2   0  166.94    5.20
   1  -2   0  162.28    5.18
  -1   2   0  159.67    5.20
   1  -2   0  165.91    5.38
  -1   2   0  151.41    5.20
  -1   2  -1   89.36    3.21
  -1   2  -1   97.48    3.33
   1  -2   1   93.90    3.36
   1  -2   1   97.99    3.50
  -1   2  -2   83.11    3.07
   1  -2   2   87.24    3.17
   1  -2   2   89.97    3.29
   1  -2   3   37.11    1.88
   1  -2   3   39.14    1.76
  -1   2  -3   36.72    1.61
   1  -2   3   39.08    1.83
   1  -2   4   12.83    1.02
   1  -2   4   11.97    0.90
   1  -2   4   11.25    1.02
   1  -2   5  226.88    8.27
   1  -2   6  287.17   10.34
   1  -2   7    5.49    1.02
   1  -2   8    3.43    0.82
   1  -2   8    2.70    0.81
   1  -2   8    2.78    0.72
   1  -2   9   22.01    2.21
   1  -2   9   25.66    2.15
   1  -2   9   19.84    2.13
   1  -2   9   23.85    2.05
   1  -2  10    4.72    1.13
   1  -2  10    6.25    1.22
   1  -2  10    6.05    1.10
   1  -2  10    7.51    1.24
   1  -2  11    1.04    0.68
   1  -2  11    0.22    0.48
   1  -2  11    0.55    0.65
   1  -2  11    0.48    0.47
   1  -2  12   17.01    2.03
   1  -2  12   24.76    2.15
   1  -2  12   19.68    2.28
   1  -2  13    3.62    0.96
   1  -2  14    8.08    1.25
  -1   1  14    2.42    0.47
  -1   1  13    3.36    0.68
  -1   1  12    1.37    0.52
  -1   1  12    1.20    0.71
  -1   1  11   22.07    2.58
  -1   1  10   23.66    2.59
  -1   1  10   24.59    2.19
  -1   1   9  262.77   11.99
  -1   1   9  254.39   10.48
  -1   1   9  246.28    9.43
  -1   1   8   11.26    1.31
  -1   1   8   10.89    1.87
  -1   1   8   12.67    1.96
  -1   1   8   11.88    1.59
  -1   1   7   21.09    2.37
  -1   1   7   22.43    2.44
  -1   1   6   68.20    4.05
  -1   1   5  765.31   25.06
  -1   1   5  807.19   25.22
  -1   1   4  455.19   15.19
  -1   1   4  464.63   14.44
  -1   1   4  466.31   15.20
  -1   1   3  340.47   11.35
  -1   1   3  356.17   11.36
  -1   1   3  342.90   10.89
  -1   1   2   12.77    0.95
  -1   1   2   13.78    0.88
   1  -1  -2   13.10    0.77
  -1   1   2   13.46    0.99
  -1   1   2   13.18    0.89
  -1   1   1 1320.56   39.49
  -1   1   1 1362.20   39.62
   1  -1  -1 1348.01   39.33
  -1   1   1 1332.34   39.54
   1  -1   0   19.08    0.77
  -1   1   0   18.59    0.90
   1  -1   1  679.92   20.05
  -1   1  -1  679.79   19.89
   1  -1   1  666.75   19.89
   1  -1   2 1261.60   37.57
   1  -1   2 1279.83   37.44
   1  -1   2 1268.72   37.39
   1  -1   3  614.57   19.28
   1  -1   3  646.77   19.54
   1  -1   3  630.15   18.97
   1  -1   3  644.52   19.15
   1  -1   4    1.91    0.40
   1  -1   4    2.74    0.55
   1  -1   4    3.02    0.51
   1  -1   5    2.75    0.67
   1  -1   5    3.22    0.67
   1  -1   5    2.45    0.55
   1  -1   6  335.62   11.55
   1  -1   6  297.57   10.78
   1  -1   7  132.12    6.16
   1  -1   7  113.29    5.33
   1  -1   8  144.17    6.17
   1  -1   8  137.70    7.17
   1  -1   8  148.68    6.56
   1  -1   8  164.65    6.79
   1  -1   8  152.48    6.28
   1  -1   9   56.63    3.70
   1  -1   9   62.35    3.84
   1  -1   9   56.28    3.40
   1  -1   9   50.67    3.27
   1  -1  10    4.41    0.99
   1  -1  10    5.96    1.23
   1  -1  10    4.78    1.09
   1  -1  10    6.14    1.17
   1  -1  11    4.91    1.11
   1  -1  11    5.23    1.24
   1  -1  11    4.01    0.90
   1  -1  12   -0.14    0.45
   1  -1  12   -0.47    0.56
   1  -1  13   79.37    4.66
   1  -1  14   60.73    2.63
   1  -1  14   59.07    3.49
  -1   0  14    0.49    0.32
  -1   0  13    0.30    0.40
  -1   0  12   22.33    1.76
  -1   0  11    5.15    1.17
  -1   0  11    5.45    1.30
  -1   0  10   16.38    1.74
  -1   0  10   17.92    2.22
  -1   0  10   11.18    2.25
  -1   0   9    3.68    1.00
  -1   0   9    4.08    0.93
  -1   0   9    3.12    1.13
  -1   0   8   77.61    4.43
  -1   0   8   80.36    3.85
  -1   0   8   79.52    5.35
  -1   0   8   80.26    5.27
  -1   0   7   94.49    5.50
  -1   0   7   99.83    5.61
  -1   0   6   24.79    2.25
  -1   0   6   21.00    2.12
  -1   0   5   12.79    1.51
  -1   0   5   13.86    1.49
  -1   0   4   18.23    1.56
  -1   0   4   20.09    1.14
  -1   0   3    5.35    0.69
  -1   0   3    5.93    0.78
  -1   0   2   75.66    2.68
  -1   0   2   70.75    2.95
   1   0  -2   75.17    2.45
  -1   0   2   71.41    2.96
  -1   0   2   70.54    2.64
  -1   0   2   74.25    2.51
  -1   0   2   74.96    3.10
  -1   0   1   17.17    0.81
  -1   0   1   17.81    0.96
  -1   0   1   16.31    1.09
   1   0  -1   16.38    0.73
  -1   0   1   17.91    0.86
   1   0   0  187.58    5.73
  -1   0   0  189.77    5.73
  -1   0   0  180.59    5.66
  -1   0   0  181.61    5.75
   1   0   1   92.46    3.26
   1   0   1   96.71    3.30
  -1   0  -1   92.80    3.08
   1   0   1   90.63    3.19
   1   0   2   88.63    3.13
  -1   0  -2   88.45    2.98
   1   0   2   92.27    3.29
   1   0   2   92.71    3.45
   1   0   2   89.15    3.36
   1   0   3    9.89    0.92
   1   0   3    9.06    0.85
   1   0   4  340.22   11.05
   1   0   4  337.93   11.58
   1   0   5  193.39    7.03
   1   0   5  196.70    7.09
   1   0   5  195.97    7.67
   1   0   6  389.73   12.97
   1   0   6  390.64   13.68
   1   0   6  375.33   12.94
   1   0   7   11.23    1.60
   1   0   7    6.62    1.03
   1   0   8  104.12    4.94
   1   0   8  114.65    6.25
   1   0   8  112.04    5.10
   1   0   9   52.67    3.36
   1   0   9   51.95    4.26
   1   0   9   53.26    3.32
   1   0   9   53.64    3.57
   1   0  10   93.64    5.19
   1   0  10   85.34    6.07
   1   0  10   83.99    4.59
   1   0  10   85.30    4.45
   1   0  11   40.81    2.82
   1   0  11   41.04    3.33
   1   0  12   52.63    3.15
   1   0  12   50.59    3.70
   1   0  13   64.55    4.03
   1   0  13   68.55    3.39
   1   0  14    9.27    1.20
   1   0  14    9.76    0.86
  -1  -1  14   17.27    1.26
  -1  -1  14   17.62    1.87
  -1  -1  13    3.43    0.70
  -1  -1  12    5.97    1.31
  -1  -1  12    5.26    1.11
  -1  -1  12    7.24    1.01
  -1  -1  11    0.74    0.72
  -1  -1  11    1.75    0.90
  -1  -1  11    2.58    0.67
  -1  -1  10  170.73    8.07
  -1  -1  10  174.18    7.90
  -1  -1  10  156.96    6.84
  -1  -1  10  167.15    9.60
  -1  -1   9   64.95    5.06
  -1  -1   9   65.84    3.36
  -1  -1   9   64.77    4.21
  -1  -1   9   63.40    3.43
  -1  -1   9   64.23    4.05
  -1  -1   9   74.25    5.47
  -1  -1   9   55.91    3.77
  -1  -1   8    0.67    0.43
  -1  -1   8    0.36    0.40
  -1  -1   8    0.71    0.44
  -1  -1   8    0.44    0.39
  -1  -1   8    0.56    0.62
  -1  -1   8    0.33    0.39
  -1  -1   8    0.29    0.50
  -1  -1   7   57.76    4.14
  -1  -1   7   69.34    4.48
  -1  -1   6  132.12    6.25
  -1  -1   6  120.10    6.04
  -1  -1   5  349.93   12.36
  -1  -1   5  336.02   12.31
  -1  -1   4   52.19    2.96
  -1  -1   4   49.65    2.54
  -1  -1   4   51.14    2.90
  -1  -1   3   79.97    3.78
  -1  -1   3   87.97    3.64
  -1  -1   3   84.13    3.47
  -1  -1   3   82.54    3.72
  -1  -1   2  565.71   16.63
   1   1  -2  560.35   16.72
  -1  -1   2  536.55   17.27
  -1  -1   2  555.56   17.60
  -1  -1   2  547.14   17.30
  -1  -1   1  858.72   25.98
  -1  -1   1  879.94   25.62
   1   1  -1  855.77   25.65
  -1  -1   0  517.60   15.55
   1   1   0  523.96   16.05
   1   1   1   91.59    3.65
   1   1   1  101.12    3.81
  -1  -1  -1   95.86    3.23
  -1  -1  -2 9999.00  290.16
   1   1   2 9996.74  290.71
   1   1   2 9880.57  291.02
   1   1   2 9987.34  290.51
   1   1   3 3295.81   96.54
   1   1   3 3338.99   96.88
   1   1   3 3266.33   96.53
   1   1   3 3253.85   97.23
   1   1   4  253.93    8.91
   1   1   4  260.84    9.41
   1   1   5    1.34    0.62
   1   1   5    2.28    0.61
   1   1   6   25.42    2.00
   1   1   6   27.70    1.95
   1   1   6   28.01    2.38
   1   1   7  274.58   10.28
   1   1   8   37.53    3.39
   1   1   8   42.90    2.98
   1   1   8   31.42    2.42
   1   1   9    0.65    0.59
   1   1   9    0.30    0.46
   1   1   9   -0.32    0.54
   1   1   9    0.21    0.40
   1   1  10   60.50    4.19
   1   1  10   66.15    3.78
   1   1  10   73.97    4.45
   1   1  11    0.80    0.49
   1   1  11    1.83    0.74
   1   1  11    0.23    0.62
   1   1  12    5.10    0.92
   1   1  12    3.74    0.98
   1   1  12    1.87    0.77
   1   1  13    0.17    0.41
   1   1  14    0.58    0.36
   1   1  14    0.55    0.27
  -1  -2  14    4.21    0.94
  -1  -2  14    3.21    0.55
  -1  -2  13   15.97    2.06
  -1  -2  13   13.40    1.82
  -1  -2  13   14.30    1.31
  -1  -2  13   13.00    1.46
  -1  -2  12    5.75    1.30
  -1  -2  12    4.07    1.12
  -1  -2  12    4.61    1.00
  -1  -2  12    7.82    1.05
  -1  -2  11   37.59    2.68
  -1  -2  11   36.30    2.35
  -1  -2  11   29.76    2.95
  -1  -2  11   32.64    3.13
  -1  -2  10   45.46    2.93
  -1  -2  10   38.51    2.70
  -1  -2  10   49.30    4.77
  -1  -2  10   46.34    2.67
  -1  -2  10   49.80    3.72
  -1  -2   9   60.23    5.01
  -1  -2   9   55.98    3.73
  -1  -2   9   56.11    4.82
  -1  -2   9   57.37    3.17
  -1  -2   9   64.96    4.07
  -1  -2   9   57.50    3.23
  -1  -2   8   11.08    1.57
  -1  -2   8   10.71    1.20
  -1  -2   8   10.81    1.18
  -1  -2   8   10.55    1.50
  -1  -2   8   11.87    1.97
  -1  -2   8   10.14    1.43
  -1  -2   8    9.13    1.81
  -1  -2   7  123.75    6.61
  -1  -2   7  121.46    6.58
  -1  -2   6  139.75    6.77
  -1  -2   6  142.32    6.80
  -1  -2   5  239.89    9.44
  -1  -2   5  242.46    8.98
  -1  -2   5  237.87    9.45
  -1  -2   4    1.77    0.53
  -1  -2   4    0.69    0.36
  -1  -2   4    0.82    0.43
  -1  -2   4    1.99    0.65
  -1  -2   3  910.69   27.10
  -1  -2   3  866.06   27.35
  -1  -2   3  860.71   27.21
  -1  -2   3  858.24   27.57
   1   2  -3  891.16   27.10
   1   2  -2   29.53    1.88
  -1  -2   2   31.68    1.97
  -1  -2   2   31.21    1.86
   1   2  -2   36.30    1.61
   1   2  -1 1310.05   39.49
   1   2  -1 1320.88   38.83
   1   2  -1 1305.10   38.73
   1   2   0    2.36    0.44
   1   2   0    2.08    0.57
   1   2   0    1.81    0.37
   1   2   1 2905.65   84.47
   1   2   1 2815.29   84.62
   1   2   2 3285.28   97.38
   1   2   2 3308.15   97.27
   1   2   3 1699.12   53.14
   1   2   3 1807.13   52.69
   1   2   3 1772.59   53.02
   1   2   3 1808.99   53.51
   1   2   4    3.97    0.79
   1   2   4    3.54    0.80
   1   2   4    3.49    0.62
   1   2   5  180.48    7.40
   1   2   5  165.50    6.86
   1   2   6    0.15    0.43
   1   2   6    7.01    1.30
   1   2   7   91.16    5.22
   1   2   7   76.40    4.39
   1   2   7   83.27    4.15
   1   2   7   80.92    4.03
   1   2   8    7.21    1.08
   1   2   8    5.68    0.97
   1   2   8    9.22    1.42
   1   2   9   28.97    2.69
   1   2   9   36.13    3.65
   1   2   9   31.06    2.41
   1   2  10   44.90    3.40
   1   2  10   43.38    3.44
   1   2  10   45.41    3.01
   1   2  11    3.64    0.97
   1   2  11    5.40    1.19
   1   2  11    4.81    0.98
   1   2  12    6.31    1.21
   1   2  12    9.27    1.41
   1   2  12   10.17    1.24
   1   2  13    4.97    0.96
   1   2  13    4.93    0.95
  -1  -3  14   14.26    1.59
  -1  -3  14   14.23    1.47
  -1  -3  13    3.70    1.00
  -1  -3  13    2.90    0.61
  -1  -3  13    2.47    0.89
  -1  -3  13    2.72    0.73
  -1  -3  12   31.14    2.38
  -1  -3  12   30.99    2.06
  -1  -3  12   27.48    2.85
  -1  -3  12   26.97    2.71
  -1  -3  12   34.35    3.21
  -1  -3  11   67.96    3.84
  -1  -3  11   71.78    3.53
  -1  -3  11   67.67    4.75
  -1  -3  11   71.74    4.69
  -1  -3  10   18.30    2.30
  -1  -3  10   14.42    1.60
  -1  -3  10   15.48    2.68
  -1  -3  10   14.95    1.57
  -1  -3  10   13.87    1.39
  -1  -3  10   16.54    1.70
  -1  -3   9  235.37    8.81
  -1  -3   9  231.94   10.02
  -1  -3   9  236.11   11.57
  -1  -3   9  239.78    8.45
  -1  -3   9  228.08    8.64
  -1  -3   9  241.49    8.83
  -1  -3   8  157.02    6.05
  -1  -3   8  149.48    6.99
  -1  -3   8  143.86    8.04
  -1  -3   8  135.12    6.53
  -1  -3   8  155.72    6.04
  -1  -3   8  146.55    5.87
  -1  -3   7   -0.27    0.37
  -1  -3   6  316.05   12.50
  -1  -3   5   27.88    2.30
  -1  -3   5   23.24    2.30
  -1  -3   4  498.15   15.64
  -1  -3   4  447.65   15.93
   1   3  -4  487.64   15.74
  -1  -3   4  441.92   15.50
   1   3  -3    3.32    0.71
  -1  -3   3    3.18    0.70
  -1  -3   3    2.92    0.60
  -1  -3   2   23.14    1.76
   1   3  -2   26.36    1.90
  -1  -3   2   21.03    1.52
   1   3  -2   23.69    1.40
  -1  -3   1  703.01   23.20
   1   3  -1  752.63   23.59
   1   3  -1  767.63   22.67
   1   3   0   15.33    1.41
   1   3   0   12.82    1.07
   1   3   0   13.37    1.00
   1   3   1   71.59    3.29
   1   3   1   69.17    3.54
   1   3   2   17.72    1.62
   1   3   2   21.44    1.68
   1   3   3    2.30    0.77
   1   3   3    1.91    0.61
   1   3   3    2.49    0.52
   1   3   3    2.47    0.76
   1   3   4   24.36    2.00
   1   3   4   24.66    1.91
   1   3   4   25.82    2.18
   1   3   5    3.74    0.91
   1   3   5    4.11    1.01
   1   3   6    5.75    1.08
   1   3   6    6.69    1.29
   1   3   7   13.52    1.48
   1   3   7   12.89    1.67
   1   3   7   18.20    1.93
   1   3   7   16.04    2.11
   1   3   7   12.96    1.39
   1   3   8    0.21    0.40
   1   3   8    0.41    0.56
   1   3   8    0.16    0.30
   1   3   8    1.28    0.54
   1   3   9   29.03    2.33
   1   3   9   34.30    2.92
   1   3  10   14.22    1.91
   1   3  10   12.97    1.76
   1   3  10   10.53    1.41
   1   3  11   11.81    1.71
   1   3  11   12.39    1.67
   1   3  11   15.30    1.59
   1   3  12    1.98    0.73
   1   3  12    1.47    0.60
   1   3  13    6.44    0.94
   1   3  13    4.99    0.87
  -1  -4  14   16.08    1.68
  -1  -4  14   16.82    1.60
  -1  -4  14   14.88    1.28
  -1  -4  13    7.09    1.05
  -1  -4  13    5.54    1.23
  -1  -4  13    8.61    1.36
  -1  -4  12    6.41    1.41
  -1  -4  12    6.62    1.39
  -1  -4  12    6.52    1.13
  -1  -4  11   12.23    1.51
  -1  -4  11    9.65    1.65
  -1  -4  11    7.99    1.65
  -1  -4  11   12.30    1.44
  -1  -4  10  293.68   10.69
  -1  -4  10  305.44   12.04
  -1  -4  10  296.23   12.23
  -1  -4  10  290.78   10.51
  -1  -4  10  267.79   10.42
  -1  -4   9  211.82    9.44
  -1  -4   9  195.47    7.90
  -1  -4   9  219.04    8.19
  -1  -4   9  213.78    8.08
  -1  -4   8   74.06    3.68
  -1  -4   8   73.35    3.61
  -1  -4   8   71.36    4.51
  -1  -4   8   67.67    3.49
  -1  -4   7    8.67    1.38
  -1  -4   7   10.08    1.14
  -1  -4   7    9.87    1.14
  -1  -4   7    9.85    1.09
  -1  -4   7   11.59    1.45
  -1  -4   6  336.57   13.13
  -1  -4   5  168.30    7.21
  -1  -4   4  560.96   17.63
  -1  -4   4  502.17   17.89
   1   4  -3  396.65   13.45
  -1  -4   3  374.89   12.72
  -1  -4   3  383.91   13.35
   1   4  -3  368.59   12.26
   1   4  -2  151.10    6.48
  -1  -4   2  145.79    6.28
   1   4  -2  150.12    5.51
   1   4  -1   88.78    4.43
  -1  -4   1   91.64    4.43
   1   4  -1   94.62    3.79
   1   4   0  102.92    4.30
   1   4   0  103.08    4.91
   1   4   0  104.00    4.16
   1   4   1  547.30   18.23
   1   4   1  541.58   17.66
   1   4   2  445.47   15.19
   1   4   2  456.34   15.56
   1   4   3   92.88    4.80
   1   4   3   99.50    4.80
   1   4   3  103.53    4.91
   1   4   4  109.74    5.29
   1   4   4  108.70    5.22
   1   4   4  117.28    5.67
   1   4   5   56.70    3.63
   1   4   5   65.51    4.13
   1   4   6   42.22    3.08
   1   4   6   42.99    3.48
   1   4   6   38.50    2.60
   1   4   7   10.63    1.57
   1   4   7    8.97    1.28
   1   4   7   10.97    1.29
   1   4   7    9.49    1.48
   1   4   8   32.49    2.90
   1   4   8   28.93    2.30
   1   4   8   34.76    2.63
   1   4   9  134.19    6.74
   1   4   9  128.77    5.86
   1   4   9  134.10    6.16
   1   4  10    8.65    1.51
   1   4  10    8.59    1.38
   1   4  10    9.99    1.35
   1   4  11    0.52    0.45
   1   4  11    0.20    0.43
   1   4  12    9.55    1.23
   1   4  12    9.44    1.30
   1   4  13    5.77    0.83
  -1  -5  14    1.70    0.49
  -1  -5  14    1.21    0.55
  -1  -5  13   17.64    1.56
  -1  -5  13   18.59    1.98
  -1  -5  13   19.93    2.17
  -1  -5  12   28.32    2.15
  -1  -5  12   25.78    2.57
  -1  -5  12   26.36    2.79
  -1  -5  11    0.55    0.60
  -1  -5  11    0.73    0.67
  -1  -5  11    0.15    0.50
  -1  -5  11    0.84    0.64
  -1  -5  10   17.18    2.21
  -1  -5  10   17.65    1.79
  -1  -5  10   16.79    1.74
  -1  -5  10   19.26    1.86
  -1  -5  10   16.21    2.29
  -1  -5   9    1.21    0.69
  -1  -5   9    2.12    0.93
  -1  -5   9    1.61    0.68
  -1  -5   9    0.70    0.60
  -1  -5   9    1.41    0.65
  -1  -5   8    2.19    0.66
  -1  -5   8    1.95    0.64
  -1  -5   8    1.21    0.71
  -1  -5   8    2.33    0.83
  -1  -5   8    2.91    0.72
  -1  -5   7   28.63    2.02
  -1  -5   7   25.09    1.84
  -1  -5   7   25.54    1.88
  -1  -5   7   26.79    1.90
  -1  -5   7   25.08    2.52
  -1  -5   7   32.33    2.65
  -1  -5   6    0.10    0.32
  -1  -5   6   -0.19    0.37
  -1  -5   5    1.62    0.71
   1   5  -5    0.90    0.40
  -1  -5   4    0.58    0.60
   1   5  -4    0.31    0.32
  -1  -5   3    0.56    0.48
   1   5  -3    1.07    0.46
   1   5  -3    0.51    0.57
  -1  -5   2  595.72   19.73
   1   5  -2  561.03   19.49
   1   5  -2  585.37   18.46
   1   5  -1  260.21   10.24
  -1  -5   1  263.09   10.16
   1   5  -1  268.57    9.21
   1   5   0  175.27    7.53
   1   5   0  170.43    6.45
   1   5   1   57.82    3.75
   1   5   2    6.24    1.32
   1   5   3    2.12    0.83
   1   5   3    2.84    0.96
   1   5   4  109.14    5.54
   1   5   4  112.73    5.67
   1   5   5   74.56    4.49
   1   5   5   84.67    4.16
   1   5   6   38.95    3.10
   1   5   6   39.63    2.76
   1   5   7    4.73    1.15
   1   5   7    7.62    1.41
   1   5   7    8.37    1.30
   1   5   8   17.15    2.07
   1   5   8   11.05    1.53
   1   5   8   15.61    1.64
   1   5   9    0.45    0.58
   1   5   9   -0.17    0.38
   1   5  10    2.66    0.83
   1   5  10    6.41    1.13
   1   5  11    0.09    0.28
   1   5  11   -0.17    0.37
   1   5  12    2.58    0.62
  -1  -6  14    0.69    0.33
  -1  -6  14    0.56    0.35
  -1  -6  13   15.82    1.38
  -1  -6  13   14.62    1.78
  -1  -6  13   17.67    1.77
  -1  -6  12   17.14    2.15
  -1  -6  12   16.70    1.58
  -1  -6  12   21.21    2.20
  -1  -6  11   33.52    3.23
  -1  -6  11   34.98    2.44
  -1  -6  11   38.13    3.16
  -1  -6  11   29.78    2.24
  -1  -6  10   50.79    3.72
  -1  -6  10   45.79    2.86
  -1  -6  10   42.09    3.75
  -1  -6  10   43.13    2.85
  -1  -6  10   46.63    2.96
  -1  -6   9    7.14    1.07
  -1  -6   9    6.48    1.30
  -1  -6   9    7.57    1.14
  -1  -6   9    6.07    1.44
  -1  -6   9    8.54    1.20
  -1  -6   9    8.88    1.25
  -1  -6   8    4.36    0.90
  -1  -6   8    3.78    0.82
  -1  -6   8    3.13    1.03
  -1  -6   8    3.43    0.79
  -1  -6   7  158.84    6.24
  -1  -6   7  142.36    7.44
  -1  -6   7  165.57    6.41
   1   6  -7  142.65    6.54
  -1  -6   7  155.31    6.14
  -1  -6   6   25.68    1.95
  -1  -6   6   27.82    1.89
  -1  -6   6   29.64    1.99
  -1  -6   6   21.42    2.38
   1   6  -6   26.15    2.11
  -1  -6   5    9.12    1.58
  -1  -6   5    8.98    1.52
  -1  -6   5    9.68    1.05
   1   6  -5    9.40    1.19
  -1  -6   4  103.94    5.71
   1   6  -4   94.16    4.91
   1   6  -4  101.67    4.57
   1   6  -3  548.08   18.01
  -1  -6   3  544.60   19.58
   1   6  -3  571.84   18.83
   1   6  -2  666.88   21.59
  -1  -6   2  687.20   23.15
   1   6  -2  680.45   22.98
   1   6  -2  685.70   22.45
   1   6  -1   14.92    1.74
   1   6  -1   17.31    2.04
   1   6  -1   17.07    1.53
   1   6   0    0.17    0.33
   1   6   0    0.43    0.76
   1   6   1   26.87    2.60
   1   6   1   18.68    1.92
   1   6   2   86.48    4.31
   1   6   2   82.39    4.94
   1   6   3   11.95    1.45
   1   6   3   14.98    1.98
   1   6   3   14.49    1.89
  -1  -6  -3   11.54    1.59
  -1  -6  -4    4.96    1.14
   1   6   4    6.29    1.31
   1   6   4    7.03    1.14
   1   6   4    6.88    1.43
   1   6   5   44.03    2.96
   1   6   6    7.79    1.26
   1   6   7   11.63    1.59
   1   6   7   18.92    2.15
   1   6   8    0.18    0.52
   1   6   8    0.67    0.43
   1   6   9    0.82    0.57
   1   6   9    0.81    0.47
   1   6  10    2.11    0.71
   1   6  11    0.29    0.29
   1   6  11    0.94    0.47
  -1  -7  13   11.66    1.11
  -1  -7  13   15.20    1.61
  -1  -7  13   15.55    1.47
  -1  -7  12    4.95    0.83
  -1  -7  12    4.63    0.94
  -1  -7  12    3.97    1.00
  -1  -7  11   52.11    2.95
  -1  -7  11   44.62    2.73
  -1  -7  11   41.62    3.53
  -1  -7  11   55.51    3.63
  -1  -7  10   37.30    3.47
  -1  -7  10   39.82    2.59
  -1  -7  10   39.72    2.65
  -1  -7   9   15.53    1.61
  -1  -7   9   18.73    2.43
  -1  -7   9   18.77    1.77
  -1  -7   9   18.11    1.72
  -1  -7   8    2.06    0.68
  -1  -7   8    1.89    0.92
  -1  -7   8    2.39    0.72
  -1  -7   8    2.41    0.76
  -1  -7   7   55.63    3.14
   1   7  -7   43.55    3.16
  -1  -7   7   46.38    3.82
  -1  -7   7   50.72    2.98
  -1  -7   7   52.85    2.94
  -1  -7   6   64.74    4.49
   1   7  -6   66.27    3.83
  -1  -7   6   70.15    3.53
  -1  -7   5   43.74    2.59
  -1  -7   5   42.42    3.46
   1   7  -5   39.92    2.76
  -1  -7   5   45.69    2.58
   1   7  -4    7.63    1.30
  -1  -7   4    9.94    1.10
   1   7  -4    7.32    1.11
   1   7  -3   70.45    4.19
   1   7  -3   60.73    3.46
  -1  -7   3   64.42    3.18
   1   7  -2  158.28    7.22
   1   7  -2  154.59    7.58
   1   7  -2  144.76    6.38
  -1  -7   2  163.34    6.04
   1   7  -1  150.90    7.29
   1   7  -1  131.79    5.94
   1   7  -1  142.62    6.70
   1   7   0    6.81    1.14
   1   7   0    3.95    1.00
   1   7   0    7.65    1.51
  -1  -7   0    5.36    1.09
   1   7   1   10.80    1.44
   1   7   1    8.48    1.07
   1   7   1   13.77    2.05
  -1  -7  -1    9.43    1.49
   1   7   1   10.95    1.56
   1   7   2    1.26    0.93
   1   7   2    1.77    0.74
  -1  -7  -2    1.23    0.67
   1   7   3   37.55    3.39
   1   7   3   40.60    2.91
  -1  -7  -3   43.36    3.34
   1   7   4   19.97    1.92
  -1  -7  -4   16.04    2.03
   1   7   4   16.44    2.18
   1   7   5   22.41    2.09
  -1  -7  -5   15.89    2.07
   1   7   6    8.76    1.37
   1   7   7   54.19    3.57
   1   7   7   59.50    3.97
   1   7   8   11.71    1.50
   1   7   8   11.25    1.62
   1   7   9    8.49    1.33
   1   7   9    9.73    1.24
   1   7  10    4.55    0.68
   1   7  10    4.32    0.83
  -1  -8  12   -0.27    0.37
  -1  -8  11    0.45    0.44
  -1  -8  11   -0.21    0.53
  -1  -8  11    0.21    0.46
  -1  -8  10   20.72    1.80
  -1  -8  10   19.67    2.35
  -1  -8  10   22.33    1.79
  -1  -8   9   29.57    2.19
  -1  -8   9   23.93    2.73
  -1  -8   9   25.04    1.97
  -1  -8   8    8.81    1.67
  -1  -8   8    9.74    1.26
  -1  -8   8    7.97    1.19
  -1  -8   8    8.60    1.19
  -1  -8   7    7.92    1.16
  -1  -8   7    9.26    1.20
  -1  -8   7   10.31    1.77
  -1  -8   6    1.28    0.60
   1   8  -6    1.23    0.57
  -1  -8   5    0.12    0.42
   1   8  -5    0.34    0.41
  -1  -8   5    0.12    0.39
   1   8  -4   11.80    1.77
   1   8  -4   17.37    1.79
  -1  -8   4   15.92    1.48
   1   8  -3    1.93    0.63
   1   8  -3    1.98    0.78
  -1  -8   3    2.59    0.64
   1   8  -2    0.89    0.69
   1   8  -2   -0.16    0.38
  -1  -8   2   -0.11    0.36
   1   8  -1    5.80    1.25
   1   8  -1    7.22    1.58
  -1  -8   1    7.93    1.04
   1   8   0    2.48    0.82
   1   8   0    1.77    0.81
   1   8   0    1.08    0.95
  -1  -8   0    1.21    0.76
   1   8   1    2.71    0.86
   1   8   1    2.81    0.88
   1   8   1    1.92    0.58
   1   8   1    2.45    1.07
  -1  -8  -1    1.93    0.79
   1   8   2    2.93    0.88
   1   8   2    4.36    1.36
  -1  -8  -2    2.02    0.80
  -1  -8  -3   -0.46    0.64
   1   8   4   13.01    1.58
  -1  -8  -4   11.16    1.74
   1   8   5   42.64    3.06
  -1  -8  -5   45.03    3.48
   1   8   6    0.82    0.60
   1   8   6   -0.17    0.42
   1   8   6    0.80    0.45
   1   8   7   22.51    2.05
   1   8   7   22.41    2.22
   1   8   8   38.97    2.78
   1   8   8   36.77    2.51
   1   8   9    2.27    0.62
   1   8   9    3.46    0.58
  -1  -9  12    2.20    0.48
  -1  -9  11    7.17    0.90
  -1  -9  10   30.58    2.05
  -1  -9  10   25.55    1.79
  -1  -9   9   -0.13    0.44
  -1  -9   8   22.33    1.87
  -1  -9   8   16.57    1.61
  -1  -9   7   35.83    2.51
  -1  -9   7   35.94    2.42
  -1  -9   6   27.40    2.10
  -1  -9   6   33.64    2.38
  -1  -9   5    5.58    0.99
  -1  -9   4    8.04    1.11
  -1  -9   4    7.19    1.04
   1   9  -3    4.93    1.03
  -1  -9   3    5.29    0.91
  -1  -9   2   36.92    2.38
  -1  -9   1   13.87    1.40
   1   9   0   53.18    3.36
   1   9   0   48.46    3.29
  -1  -9   0   47.64    3.52
  -1  -9  -1   52.94    3.80
  -1  -9  -2   12.98    1.86
   1   9   3    1.15    0.60
  -1  -9  -3    1.59    0.77
   1   9   4    1.65    0.58
  -1  -9  -4    0.44    0.64
   1   9   5    0.96    0.52
  -1  -9  -5    1.21    0.69
   1   9   6   51.36    3.11
   1   9   6   48.07    2.76
  -1  -9  -6   45.77    3.20
   1   9   7   33.29    2.29
   1   9   7   34.64    2.06
   1   9   8   11.86    1.16
  -1 -10  11    4.91    0.64
  -1 -10  10    2.70    0.58
  -1 -10   9   34.30    2.17
  -1 -10   8   12.21    1.28
  -1 -10   8    8.09    1.05
  -1 -10   7    3.33    0.78
  -1 -10   7    2.55    0.69
  -1 -10   6  126.83    5.47
  -1 -10   6  117.53    5.15
  -1 -10   5    9.63    1.19
  -1 -10   4   12.97    1.35
  -1 -10   3   29.08    2.07
   1  10  -2    1.27    0.83
  -1 -10   2    0.70    0.48
   1  10  -1    1.21    0.72
   1  10   0   -0.16    0.56
  -1 -10   0   -0.41    0.49
  -1 -10  -1   28.64    2.65
  -1 -10  -2    8.09    1.42
   1  10   3   62.68    3.51
  -1 -10  -3   58.66    3.87
   1  10   4    5.80    0.99
  -1 -10  -4    5.66    1.13
   1  10   5    4.62    0.77
  -1 -10  -5    4.13    0.90
   1  10   5    5.16    0.88
   1  10   6    3.84    0.66
   1  10   6    3.08    0.62
  -1 -10  -6    3.12    0.68
   1  10   7   17.92    1.35
   1  10   7   20.30    1.27
  -1 -11  10    0.63    0.28
  -1 -11   9    0.61    0.35
  -1 -11   8    3.58    0.67
  -1 -11   7    8.02    1.02
  -1 -11   7    8.73    0.99
   1  11  -6    3.05    0.84
  -1 -11   6    3.33    0.70
  -1 -11   6    2.49    0.65
   1  11  -5   10.60    1.44
  -1 -11   5   11.80    1.18
  -1 -11   5   10.05    1.22
   1  11  -4    7.72    1.29
   1  11  -3    5.96    1.17
   1  11  -2   16.31    1.74
   1  11  -1    6.09    1.11
  -1 -11   0   19.69    1.96
   1  11   0   16.22    1.63
  -1 -11  -1    9.59    1.40
   1  11   2    5.60    0.86
  -1 -11  -2    3.45    0.86
   1  11   3   14.74    1.33
  -1 -11  -3   14.29    1.59
   1  11   3   14.69    1.38
  -1 -11  -4    6.39    0.99
   1  11   4    5.09    0.77
   1  11   4    5.99    0.84
   1  11   5    1.63    0.42
   1  11   5    1.62    0.41
  -1 -11  -5    1.65    0.50
  -1 -12   8   10.79    0.89
  -1 -12   7    0.78    0.33
   1  12  -6   17.24    1.42
  -1 -12   6   15.00    1.24
  -1 -12   5   15.59    1.30
   1  12  -5   16.93    1.50
   1  12  -4   20.92    1.57
   1  12  -4   21.05    1.74
  -1 -12   4   23.15    1.61
   1  12  -3    2.48    0.71
   1  12  -3    2.53    0.61
   1  12  -2   11.85    1.21
   1  12  -2   12.03    1.30
   1  12  -1    6.98    0.98
   1  12  -1    7.76    0.98
   1  12   0    2.98    0.61
  -1 -12  -1    1.05    0.46
   1  12   1    1.12    0.41
   1  12   2    1.18    0.41
  -1 -12  -2    1.40    0.49
  -1 -12  -3   16.62    1.38
   1  12   3   19.50    1.23
  -1 -13   4    0.21    0.22
   1  13  -4    0.11    0.20
   1  13  -4   -0.07    0.27
   1  13  -3    0.55    0.31
  -1 -13   3    0.60    0.24
   1  13  -3    0.62    0.30
   1  13  -2    4.96    0.63
   1  13  -1    0.12    0.22
  -2  13   2    1.84    0.38
   2 -13  -2    1.42    0.46
  -2  13   1    0.68    0.29
   2 -13  -1    0.75    0.38
   2 -13   0    6.87    0.96
  -2  13  -1    6.37    0.80
  -2  13  -2    1.37    0.44
  -2  13  -2    2.09    0.47
  -2  13  -3    3.19    0.58
  -2  13  -3    3.97    0.63
  -2  13  -4    0.25    0.25
  -2  13  -5   -0.23    0.25
  -2  13  -6    5.45    0.65
   2 -13   6    4.70    0.69
  -2  13  -7   23.60    1.33
   2 -12  -4   12.97    1.32
  -2  12   3   44.35    2.39
   2 -12  -3   43.64    2.84
   2 -12  -2   17.74    1.82
  -2  12   1   12.75    1.23
   2 -12  -1    9.73    1.41
  -2  12   0   40.72    2.41
   2 -12   0   35.57    2.82
  -2  12  -1   36.39    2.32
  -2  12  -1   33.90    2.22
  -2  12  -2    8.19    1.03
  -2  12  -2    6.90    1.00
  -2  12  -3    8.96    1.11
  -2  12  -3    9.36    1.15
  -2  12  -4    4.19    0.75
   2 -12   4    2.61    0.77
  -2  12  -4    4.48    0.77
  -2  12  -5    5.30    0.86
   2 -12   5    5.91    1.07
  -2  12  -6   16.00    1.38
  -2  12  -7   36.01    2.11
   2 -12   7   40.39    2.41
  -2  12  -8    1.68    0.40
   2 -12   8    1.02    0.43
  -2  12  -9    0.05    0.14
   2 -12   9    0.29    0.25
  -2  11   6    1.78    0.46
  -2  11   5    1.51    0.48
   2 -11  -5    1.58    0.56
  -2  11   4   35.39    2.18
   2 -11  -4   30.34    2.59
   2 -11  -3   17.27    2.04
   2 -11  -2    3.06    0.94
  -2  11   1    0.13    0.45
   2 -11  -1   -0.23    0.54
  -2  11   1    0.25    0.32
  -2  11   0   11.85    1.36
  -2  11   0   15.07    1.52
   2 -11   0   11.44    1.83
  -2  11  -1    0.14    0.45
   2 -11   1   -0.22    0.49
  -2  11  -1   -0.13    0.29
  -2  11  -2    3.17    0.80
  -2  11  -2    3.38    0.73
  -2  11  -3    3.63    0.84
  -2  11  -3    4.49    0.87
   2 -11   3    4.10    1.03
  -2  11  -4    8.04    1.10
   2 -11   4    5.65    1.23
   2 -11   5    8.88    1.47
   2 -11   6    0.20    0.47
   2 -11   7   10.76    1.39
   2 -11   7    9.03    1.36
   2 -11   8   34.17    2.38
   2 -11   9   12.49    1.28
   2 -11  10   10.21    1.04
  -2  10   8    6.20    0.65
  -2  10   8    5.38    0.67
  -2  10   7   14.67    1.29
  -2  10   6   32.61    2.17
   2 -10  -5   13.85    1.81
  -2  10   5   16.94    1.61
  -2  10   4    5.49    0.96
   2 -10  -4    6.70    1.36
  -2  10   3    2.83    0.74
   2 -10  -3    2.96    1.03
   2 -10  -2   -0.25    0.66
  -2  10   1    1.26    0.56
  -2  10   1    0.82    0.42
   2 -10  -1    0.51    0.74
  -2  10   0    7.61    1.13
   2 -10   0   11.25    1.80
  -2  10   0    8.21    1.21
  -2  10  -1    1.67    0.58
  -2  10  -1    3.20    0.84
  -2  10  -1    1.27    0.71
   2 -10   1    0.73    0.63
  -2  10  -2    0.56    0.43
  -2  10  -2    0.43    0.49
   2 -10   2    0.22    0.52
  -2  10  -2    0.31    0.68
  -2  10  -3   23.21    2.03
   2 -10   3   21.00    2.36
  -2  10  -3   24.25    1.99
  -2  10  -4   38.38    2.55
   2 -10   4   36.37    3.18
   2 -10   5    4.94    1.22
   2 -10   6   67.60    4.46
   2 -10   7   18.94    2.15
   2 -10   8   25.17    2.37
   2 -10   8   25.78    2.23
   2 -10   9    0.72    0.65
   2 -10  10    5.09    0.88
   2 -10  11   10.44    1.08
  -2   9   9   15.45    1.13
  -2   9   8   12.59    1.22
  -2   9   8   11.56    1.10
  -2   9   7    1.12    0.54
  -2   9   6   14.12    1.53
  -2   9   5   29.21    2.27
   2  -9  -4   22.86    2.60
  -2   9   4   23.68    2.04
  -2   9   3    9.51    1.31
   2  -9  -3   11.31    1.88
   2  -9  -2    2.33    0.95
  -2   9   2    5.07    0.89
  -2   9   1   86.29    5.33
   2  -9  -1   91.86    5.60
  -2   9   1   98.52    4.62
  -2   9   1  102.32    5.50
  -2   9   1  106.97    4.78
  -2   9   0    8.64    1.29
  -2   9   0    5.30    1.17
   2  -9   0    8.08    1.67
  -2   9   0    7.26    1.05
   2  -9   0    5.80    1.37
  -2   9   0    6.65    1.08
   2  -9   0    7.26    1.40
   2  -9   1   14.83    2.25
  -2   9  -1   15.96    1.74
  -2   9  -1   18.34    1.71
   2  -9   1   18.00    2.18
   2  -9   1   16.27    2.08
  -2   9  -1   16.56    2.04
   2  -9   2   39.38    3.74
   2  -9   2   32.91    3.42
   2  -9   2   34.68    3.09
  -2   9  -2   40.80    2.75
   2  -9   2   30.74    2.84
  -2   9  -2   36.40    2.51
  -2   9  -2   41.70    3.25
  -2   9  -3 1214.92   38.02
   2  -9   3 1291.90   40.87
   2  -9   3 1184.45   40.75
  -2   9  -3 1225.99   39.16
   2  -9   3 1280.34   41.29
   2  -9   3 1268.41   39.70
   2  -9   3 1201.74   39.46
  -2   9  -4  809.49   26.08
   2  -9   4  878.43   29.55
   2  -9   4  797.91   28.95
   2  -9   4  838.60   27.73
   2  -9   5    4.83    1.21
   2  -9   6   26.24    2.70
   2  -9   7    8.08    1.50
   2  -9   8  173.43    7.54
   2  -9   9   66.98    3.90
   2  -9  10    4.66    0.98
   2  -9  11   29.54    2.12
   2  -9  12   13.35    1.22
  -2   8  10   32.96    1.77
  -2   8   9   32.11    2.03
  -2   8   9   35.92    2.12
  -2   8   8   19.64    1.66
  -2   8   8   20.34    1.73
  -2   8   7   71.24    3.80
  -2   8   7   70.34    3.63
  -2   8   6   26.50    2.05
  -2   8   6   30.16    2.33
  -2   8   5   46.66    3.02
  -2   8   4    4.44    1.30
  -2   8   4    4.04    0.92
   2  -8  -4    3.14    1.06
  -2   8   3   31.73    3.16
  -2   8   3   27.44    2.70
   2  -8  -3   29.08    2.95
  -2   8   3   30.76    2.25
  -2   8   2   -0.22    0.61
  -2   8   1    1.26    0.68
  -2   8   1    1.68    0.66
  -2   8   1    3.34    0.70
   2  -8  -1    2.44    0.80
  -2   8   1    2.70    0.70
   2  -8  -1    0.68    0.59
   2  -8   0   63.84    4.04
  -2   8   0   55.26    3.70
  -2   8   0   60.79    3.25
  -2   8   0   53.78    3.27
  -2   8   0   63.26    4.01
   2  -8   0   58.79    3.97
  -2   8   0   63.91    3.24
  -2   8  -1   72.11    3.67
   2  -8   1   68.90    4.35
  -2   8  -1   78.83    3.94
  -2   8  -1   73.02    4.29
   2  -8   1   68.00    4.34
  -2   8  -2   95.25    4.37
   2  -8   2   96.45    5.14
  -2   8  -2   85.84    4.35
   2  -8   2   95.08    5.20
  -2   8  -2   99.74    5.10
   2  -8   2   81.99    5.47
  -2   8  -3  143.05    5.87
   2  -8   3  153.37    7.78
   2  -8   3  144.21    6.90
   2  -8   3  134.13    6.73
  -2   8  -3  139.15    6.55
   2  -8   4    6.73    1.23
   2  -8   4   11.14    1.82
   2  -8   4   10.46    1.91
   2  -8   4    8.82    1.48
   2  -8   4   11.39    1.71
   2  -8   5   13.49    2.19
   2  -8   5    9.50    1.53
   2  -8   5   12.11    1.76
   2  -8   6    1.08    0.63
   2  -8   6    1.32    0.85
   2  -8   6    2.34    0.86
   2  -8   7   -0.67    0.62
   2  -8   7   -0.46    0.64
   2  -8   8    4.75    1.11
   2  -8   9    5.58    1.18
   2  -8  10    2.76    0.83
   2  -8  11   18.16    1.78
   2  -8  12    1.75    0.59
   2  -8  13    3.15    0.56
  -2   7  11   10.42    0.86
  -2   7  10    7.52    0.95
  -2   7  10    7.31    0.89
  -2   7   9   20.30    1.71
  -2   7   9   24.53    1.87
  -2   7   8  311.25   11.00
  -2   7   8  299.42   10.90
  -2   7   7  121.07    5.45
  -2   7   7  114.40    5.26
  -2   7   6   39.99    2.61
  -2   7   6   36.77    2.64
  -2   7   5   49.86    3.06
  -2   7   5   50.53    2.93
  -2   7   5   46.73    4.08
  -2   7   5   53.74    3.82
  -2   7   4  113.51    5.21
  -2   7   4  123.47    6.72
  -2   7   4  123.23    6.27
   2  -7  -4  127.87    6.60
  -2   7   3  169.81    7.59
  -2   7   3  170.49    8.09
  -2   7   3  160.53    6.57
   2  -7  -3  180.32    8.08
  -2   7   2   60.44    3.19
  -2   7   2   69.97    4.13
   2  -7  -2   70.24    4.29
  -2   7   1   39.70    2.34
  -2   7   1   38.26    2.86
  -2   7   1   37.75    2.70
  -2   7   1   39.52    2.47
   2  -7  -1   33.72    2.73
   2  -7   0  148.24    6.76
  -2   7   0  159.42    6.10
  -2   7   0  153.40    6.75
  -2   7   0  158.85    6.72
  -2   7   0  151.51    6.15
  -2   7  -1   32.87    2.14
  -2   7  -1   37.39    2.66
   2  -7   1   31.83    2.85
  -2   7  -2  193.27    7.79
   2  -7   2  204.48    8.69
  -2   7  -2  176.52    6.97
  -2   7  -3  279.10    9.85
   2  -7   3  292.45   10.90
   2  -7   3  273.95   10.81
  -2   7  -3  284.46   10.60
   2  -7   4  102.06    5.09
   2  -7   4  101.21    5.34
   2  -7   5  164.52    7.33
   2  -7   5  167.39    7.59
   2  -7   6   34.94    3.40
   2  -7   6   32.22    3.45
   2  -7   6   34.13    2.93
   2  -7   6   32.61    2.77
   2  -7   7   30.64    2.82
   2  -7   7   38.77    3.88
   2  -7   8    3.38    0.98
   2  -7   8    3.59    1.01
   2  -7   9   20.18    2.27
   2  -7   9   25.53    2.36
   2  -7  10   52.95    3.53
   2  -7  11   47.80    3.20
   2  -7  12    9.00    1.22
   2  -7  13    0.23    0.34
   2  -7  13    0.20    0.32
  -2   6  11    1.13    0.38
  -2   6  11    0.78    0.41
  -2   6  11    1.27    0.43
  -2   6  10    0.10    0.35
  -2   6  10    0.23    0.38
  -2   6  10   -0.11    0.37
  -2   6   9   33.19    2.35
  -2   6   8   88.40    4.29
  -2   6   8   79.07    4.15
  -2   6   7    0.56    0.51
  -2   6   7    0.43    0.51
  -2   6   6    5.32    0.96
  -2   6   6    4.74    0.93
  -2   6   6    6.70    1.55
  -2   6   5    2.64    0.68
  -2   6   5    2.42    0.91
  -2   6   5    2.50    0.68
  -2   6   5    2.54    0.90
  -2   6   4   55.86    2.96
  -2   6   4   59.59    4.11
  -2   6   4   58.52    3.07
  -2   6   4   55.41    3.62
  -2   6   3   12.18    1.21
  -2   6   3   10.28    1.43
  -2   6   3   11.35    1.64
  -2   6   2   98.95    4.93
  -2   6   2  100.37    4.66
  -2   6   1   59.89    3.46
  -2   6   1   62.05    3.38
  -2   6   0   31.61    2.26
  -2   6   0   26.88    2.09
  -2   6  -1    9.09    1.18
  -2   6  -2  172.43    6.94
  -2   6  -3  289.91   10.49
   2  -6   4  132.34    6.09
   2  -6   5  102.75    4.94
   2  -6   5   99.57    5.63
   2  -6   5   89.11    4.83
   2  -6   5   87.88    4.81
   2  -6   6  117.11    5.69
   2  -6   6  111.53    6.47
   2  -6   7    5.27    1.28
   2  -6   7    5.38    1.13
   2  -6   7    4.24    1.30
   2  -6   7    4.75    1.05
   2  -6   8    6.42    1.57
   2  -6   8   10.22    1.56
   2  -6   8    8.93    1.41
   2  -6   9    5.26    1.14
   2  -6   9    6.45    1.24
   2  -6  10   87.60    5.14
   2  -6  10  100.14    5.17
   2  -6  11   21.90    2.28
   2  -6  11   25.48    2.16
   2  -6  11   24.73    2.26
   2  -6  12   -0.18    0.42
   2  -6  12   -0.16    0.48
   2  -6  13    5.40    0.89
  -2   5  12   14.46    1.18
  -2   5  11   33.86    2.16
  -2   5  11   39.83    2.35
  -2   5  10    1.89    0.61
  -2   5  10    2.04    0.58
  -2   5   9   20.81    1.85
  -2   5   8    4.20    0.89
  -2   5   8    3.73    0.86
  -2   5   7   18.29    1.71
  -2   5   7   18.46    1.70
  -2   5   7   19.40    2.64
  -2   5   6  173.87    8.65
  -2   5   6  170.30    6.75
  -2   5   6  170.72    6.74
  -2   5   5   66.10    4.55
  -2   5   5   68.64    3.39
  -2   5   5   67.41    3.39
  -2   5   5   75.81    4.11
  -2   5   4   99.11    5.33
  -2   5   4   91.32    4.65
  -2   5   3   22.40    1.94
  -2   5   3   24.87    2.21
  -2   5   2  138.66    5.96
  -2   5   2  147.54    5.72
  -2   5   1 1051.67   33.21
  -2   5   1 1098.28   33.04
  -2   5   0  594.84   19.26
  -2   5   0  612.35   19.29
   2  -5   0  606.25   20.02
   2  -5   1  272.89    9.87
  -2   5  -1  266.91    9.52
   2  -5   1  274.28    9.72
   2  -5   1  274.26   10.24
   2  -5   2   19.72    1.72
   2  -5   2   20.48    1.72
   2  -5   2   16.73    1.79
  -2   5  -2   20.85    1.64
   2  -5   3    1.08    0.51
  -2   5  -3    0.54    0.37
   2  -5   3    0.78    0.42
   2  -5   4   14.60    1.72
   2  -5   4   14.91    1.59
   2  -5   4   15.36    1.52
   2  -5   5   62.88    3.52
   2  -5   5   70.75    3.87
   2  -5   6  117.82    6.10
   2  -5   6  106.63    5.41
   2  -5   6  103.37    5.14
   2  -5   7    6.85    1.41
   2  -5   7    8.72    1.51
   2  -5   7    7.54    1.24
   2  -5   7    8.27    1.20
   2  -5   8    6.02    1.45
   2  -5   8    4.74    1.28
   2  -5   8    5.35    1.16
   2  -5   8    7.14    1.21
   2  -5   9   -0.34    0.66
   2  -5   9   -0.22    0.37
   2  -5   9   -0.18    0.59
   2  -5  10   11.13    1.70
   2  -5  10   13.17    1.76
   2  -5  11    2.61    0.90
   2  -5  11    2.83    0.82
   2  -5  11    2.65    0.87
   2  -5  12    0.58    0.60
   2  -5  12   -0.17    0.46
   2  -5  12    0.14    0.44
   2  -5  13    9.34    1.28
   2  -5  14    0.22    0.26
  -2   4  13    0.29    0.25
  -2   4  12    4.75    0.76
  -2   4  11   14.81    1.89
  -2   4  11   17.49    1.57
  -2   4  10   24.75    2.56
  -2   4  10   28.90    2.11
  -2   4   9   96.14    4.56
  -2   4   8    6.53    1.06
  -2   4   7   17.01    1.58
  -2   4   7   20.32    2.64
  -2   4   7   20.18    1.70
  -2   4   6   84.72    3.93
  -2   4   6   87.30    5.41
  -2   4   6   83.37    3.90
  -2   4   5  297.99   11.53
  -2   4   5  271.54   10.30
  -2   4   4   78.70    4.42
  -2   4   4   76.80    3.91
  -2   4   3  192.58    7.62
  -2   4   3  177.11    7.02
  -2   4   2 1099.59   33.37
   2  -4  -2 1075.94   33.59
   2  -4  -1 1832.75   55.97
  -2   4   1 1901.66   55.82
   2  -4  -1 1863.62   56.21
  -2   4   0   66.61    3.05
   2  -4   0   64.48    3.18
   2  -4   0   63.92    3.02
  -2   4   0   67.40    3.07
   2  -4   0   65.48    3.35
  -2   4  -1  200.21    7.00
   2  -4   1  203.50    7.61
   2  -4   1  209.45    7.29
   2  -4   1  202.02    7.32
  -2   4  -1  193.36    7.19
   2  -4   2  111.33    4.66
   2  -4   2  115.12    4.68
   2  -4   2  111.66    4.92
   2  -4   3  560.52   18.15
   2  -4   3  562.78   18.31
   2  -4   3  563.24   18.00
   2  -4   3  563.90   18.37
   2  -4   4   96.08    4.38
   2  -4   4   91.47    4.19
   2  -4   4   98.57    4.69
   2  -4   5   57.92    3.29
   2  -4   5   55.89    3.52
   2  -4   5   56.36    3.06
   2  -4   6   93.00    4.84
   2  -4   6   78.72    4.26
   2  -4   6   83.59    4.80
   2  -4   7  146.13    6.83
   2  -4   7  136.47    6.92
   2  -4   7  124.52    5.77
   2  -4   7  146.48    5.97
   2  -4   8   78.24    4.60
   2  -4   8   82.97    5.29
   2  -4   8   79.58    4.95
   2  -4   8   78.31    4.21
   2  -4   9   22.53    2.82
   2  -4   9   28.42    2.64
   2  -4   9   26.76    2.36
   2  -4  10    4.61    1.16
   2  -4  10    4.86    1.14
   2  -4  11   29.45    2.80
   2  -4  11   29.11    2.74
   2  -4  11   37.84    2.77
   2  -4  11   31.17    2.61
   2  -4  12   -0.21    0.47
   2  -4  12    0.15    0.45
   2  -4  12   -0.20    0.44
   2  -4  12   -0.69    0.69
   2  -4  13    3.89    0.92
   2  -4  13    2.52    0.71
   2  -4  13    2.68    0.64
   2  -4  14    0.96    0.41
   2  -4  14    0.46    0.37
  -2   3  13    4.90    0.65
  -2   3  12   51.78    2.77
  -2   3  11   21.43    2.39
  -2   3  11   25.91    1.97
  -2   3  10   35.95    3.19
  -2   3   9   49.11    3.75
  -2   3   9   57.68    3.13
  -2   3   8   46.08    4.34
  -2   3   8   45.13    2.68
  -2   3   7    9.08    1.08
  -2   3   6    0.24    0.33
  -2   3   6    0.29    0.33
  -2   3   5   48.90    3.48
  -2   3   5   52.09    2.92
  -2   3   4   73.62    4.20
  -2   3   4   83.13    3.84
  -2   3   3   56.98    3.20
  -2   3   3   56.38    2.88
  -2   3   2    5.06    0.78
   2  -3  -2    4.91    0.74
  -2   3   2    5.46    0.76
   2  -3  -1   19.40    1.45
  -2   3   1   18.36    1.33
   2  -3  -1   18.87    1.33
   2  -3   0 1124.10   33.49
   2  -3   0 1092.75   33.71
  -2   3   0 1113.49   33.40
   2  -3   1  105.10    4.06
  -2   3  -1   99.38    3.78
   2  -3   1  102.37    4.22
   2  -3   2   43.81    2.25
   2  -3   2   44.98    2.40
   2  -3   3  717.53   22.44
   2  -3   3  720.47   22.25
   2  -3   4   58.34    2.87
   2  -3   5   56.52    3.32
   2  -3   5   53.22    2.96
   2  -3   5   55.71    2.87
   2  -3   6    3.92    0.91
   2  -3   7   52.85    3.58
   2  -3   7   50.48    2.93
   2  -3   7   49.17    2.89
   2  -3   8   23.38    2.49
   2  -3   8   24.88    2.09
   2  -3   8   27.05    2.17
   2  -3   9   11.68    1.94
   2  -3   9    9.37    1.37
   2  -3   9   10.97    1.66
   2  -3  10    4.85    1.13
   2  -3  10    5.47    1.21
   2  -3  10    6.29    1.18
   2  -3  10    5.14    1.10
   2  -3  11    5.16    1.19
   2  -3  11    3.68    0.99
   2  -3  11    4.96    1.08
   2  -3  11    3.92    1.01
   2  -3  12    5.46    1.18
   2  -3  12    3.78    0.96
   2  -3  12    5.06    1.00
   2  -3  13    4.04    0.94
   2  -3  13    3.74    0.86
   2  -3  14    0.13    0.25
   2  -3  14   -0.11    0.29
  -2   2  13   27.55    1.65
  -2   2  13   25.33    1.62
  -2   2  12   70.65    3.45
  -2   2  12   80.58    3.66
  -2   2  11   29.93    2.07
  -2   2  11   28.09    2.10
  -2   2  10   23.54    2.59
  -2   2  10   23.87    1.86
  -2   2   9   87.81    6.18
  -2   2   9   79.11    3.71
  -2   2   8  134.56    7.67
  -2   2   8  146.65    8.10
  -2   2   8  132.07    6.55
  -2   2   8  135.59    5.91
  -2   2   7  249.72   10.60
  -2   2   7  215.57    9.12
  -2   2   7  242.00    8.27
  -2   2   7  225.20    8.56
  -2   2   6   80.12    4.78
  -2   2   6   75.56    4.69
  -2   2   5   12.81    1.25
  -2   2   5   11.46    1.50
  -2   2   5    8.98    1.38
  -2   2   4  127.26    5.06
  -2   2   4  124.71    5.65
  -2   2   3  517.05   17.03
  -2   2   3  524.43   16.52
  -2   2   2  396.01   12.83
  -2   2   2  397.36   12.53
   2  -2  -2  378.47   12.46
  -2   2   1   11.57    1.00
   2  -2  -1   12.28    0.91
  -2   2   1   11.72    0.94
   2  -2  -1   11.44    0.99
  -2   2   0  658.10   20.07
   2  -2   0  657.57   20.12
   2  -2   0  668.07   20.35
   2  -2   1  105.89    3.83
  -2   2  -1  109.63    3.81
   2  -2   1  107.55    4.16
   2  -2   2  586.11   18.29
   2  -2   2  607.06   18.50
   2  -2   3   43.00    2.16
   2  -2   3   41.13    2.18
   2  -2   4    4.28    0.81
   2  -2   4    4.13    0.69
   2  -2   5   92.64    4.42
   2  -2   5   85.22    4.06
   2  -2   6   33.11    2.54
   2  -2   6   28.87    2.23
   2  -2   7    1.49    0.61
   2  -2   7    2.34    0.83
   2  -2   7    1.69    0.56
   2  -2   8  145.39    6.26
   2  -2   8  124.24    5.73
   2  -2   9  109.19    5.74
   2  -2   9  115.92    5.55
   2  -2   9  109.14    5.43
   2  -2  10   93.51    5.29
   2  -2  10   86.29    4.81
   2  -2  10  100.95    5.47
   2  -2  10   93.26    4.91
   2  -2  11    5.46    1.21
   2  -2  11    4.12    1.05
   2  -2  11    5.52    1.14
   2  -2  11    4.81    1.08
   2  -2  12    6.69    1.20
   2  -2  12    6.84    1.04
   2  -2  12    8.01    1.25
   2  -2  12    6.29    1.25
   2  -2  13    5.12    1.08
   2  -2  13    4.69    0.91
   2  -2  13    5.29    0.82
   2  -2  14    6.87    1.01
  -2   1  14    2.15    0.42
  -2   1  14    3.00    0.72
  -2   1  13    4.43    0.68
  -2   1  12    1.41    0.56
  -2   1  11   19.11    1.66
  -2   1  11   20.30    1.73
  -2   1  10    4.05    1.20
  -2   1  10    7.61    1.28
  -2   1  10    7.02    1.01
  -2   1   9  105.86    5.86
  -2   1   9  111.18    7.21
  -2   1   9  106.89    4.62
  -2   1   9   98.00    6.78
  -2   1   9  100.88    4.95
  -2   1   8    0.61    0.52
  -2   1   8    0.32    0.55
  -2   1   8    0.32    0.55
  -2   1   8    0.53    0.55
  -2   1   7   44.76    2.63
  -2   1   7   45.78    3.82
  -2   1   7   48.56    3.90
  -2   1   6   52.47    3.79
  -2   1   5    6.78    1.20
  -2   1   5    4.12    0.70
  -2   1   4  111.49    4.35
  -2   1   4  112.87    4.75
  -2   1   4  102.04    4.89
  -2   1   4  100.37    4.98
  -2   1   3   34.82    1.88
  -2   1   3   35.12    2.31
  -2   1   3   35.02    2.22
  -2   1   3   32.59    2.06
  -2   1   3   33.74    1.65
  -2   1   2  348.64   10.87
  -2   1   2  320.24   10.64
  -2   1   2  342.55   11.48
  -2   1   2  343.36   11.21
  -2   1   2  349.23   11.27
  -2   1   1  851.61   25.41
  -2   1   1  835.36   25.55
  -2   1   0  418.72   12.88
   2  -1   0  415.14   12.86
  -2   1   0  421.97   12.91
  -2   1  -1  668.19   19.91
   2  -1   1  656.11   20.13
  -2   1  -2    4.15    0.53
   2  -1   2    4.11    0.63
   2  -1   3   76.48    3.49
   2  -1   4   45.44    2.70
   2  -1   4   49.41    2.55
   2  -1   5    1.68    0.66
   2  -1   5    3.27    0.68
   2  -1   6   10.51    1.53
   2  -1   6   10.05    1.25
   2  -1   7  302.71   11.25
   2  -1   7  297.77   10.60
   2  -1   8  218.45    9.49
   2  -1   8  240.78    9.14
   2  -1   8  223.96    8.96
   2  -1   9   83.53    4.65
   2  -1   9   82.15    4.68
   2  -1   9   79.77    4.32
   2  -1   9   69.19    4.10
   2  -1  10   13.85    1.70
   2  -1  10    9.38    1.53
   2  -1  10   15.51    1.94
   2  -1  11   20.60    2.32
   2  -1  11   19.74    2.15
   2  -1  11   20.03    1.91
   2  -1  11   20.98    2.06
   2  -1  12   20.54    2.23
   2  -1  12   19.05    1.77
   2  -1  13    6.19    1.14
   2  -1  13    4.18    0.77
   2  -1  14    0.12    0.27
  -2   0  14   15.02    1.09
  -2   0  14   16.16    1.66
  -2   0  13    5.25    0.79
  -2   0  12   22.47    1.74
  -2   0  11    4.93    0.88
  -2   0  11    4.20    1.05
  -2   0  10    4.60    1.04
  -2   0  10    4.40    0.84
  -2   0   9   24.58    2.08
  -2   0   9   22.60    3.13
  -2   0   9   24.39    3.19
  -2   0   9   26.49    1.91
  -2   0   9   24.91    2.64
  -2   0   8  193.20    7.46
  -2   0   8  182.18    8.34
  -2   0   8  191.95    9.89
  -2   0   8  205.52    9.89
  -2   0   8  199.82    7.20
  -2   0   7  301.93   12.89
  -2   0   7  326.88   13.02
  -2   0   7  309.96   10.40
  -2   0   6    4.88    1.17
  -2   0   6    5.33    1.20
  -2   0   5  986.14   33.09
  -2   0   5 1061.20   33.07
  -2   0   5 1041.07   31.38
  -2   0   4    1.79    0.65
  -2   0   4    1.45    0.59
  -2   0   4    1.95    0.58
  -2   0   4    1.24    0.37
  -2   0   3  619.67   19.18
  -2   0   3  649.67   20.65
  -2   0   3  630.14   20.23
  -2   0   3  644.09   19.48
  -2   0   2  310.26    9.98
  -2   0   2  322.16   10.12
  -2   0   1  124.76    4.39
  -2   0   1  121.56    4.34
  -2   0   0  223.75    7.31
   2   0   1  377.58   12.13
  -2   0  -1  388.54   11.99
   2   0   1  389.35   12.39
   2   0   1  381.05   12.11
   2   0   2   49.60    2.44
  -2   0  -2   48.42    2.12
   2   0   2   49.46    2.38
   2   0   3   93.33    4.07
   2   0   3   90.75    3.88
   2   0   3   89.76    3.84
   2   0   4  253.18    8.83
   2   0   4  247.90    9.51
   2   0   5   38.72    2.39
   2   0   5   38.62    2.39
   2   0   5   42.25    3.01
   2   0   6    0.13    0.42
   2   0   6    0.84    0.45
   2   0   6   -0.21    0.58
   2   0   7    5.52    0.99
   2   0   7    5.28    1.21
   2   0   7    5.15    0.91
   2   0   7    5.71    0.96
   2   0   7    6.37    1.10
   2   0   8   39.20    3.00
   2   0   8   40.66    2.73
   2   0   8   36.61    2.66
   2   0   9   36.50    2.76
   2   0   9   42.29    3.16
   2   0  10    7.74    1.42
   2   0  10    8.12    1.31
   2   0  11    6.00    1.24
   2   0  11    5.32    1.02
   2   0  12    0.20    0.49
   2   0  12    0.40    0.37
   2   0  13    2.80    0.76
   2   0  13    1.84    0.52
   2   0  14    3.74    0.70
  -2  -1  14    8.58    0.84
  -2  -1  14   10.21    1.34
  -2  -1  13   -0.46    0.55
  -2  -1  13   -0.09    0.35
  -2  -1  12    7.97    1.26
  -2  -1  12    7.19    1.00
  -2  -1  11    5.13    1.12
  -2  -1  11    4.10    0.84
  -2  -1  10   81.03    4.37
  -2  -1  10   89.97    4.15
  -2  -1   9    0.56    0.55
  -2  -1   9    0.73    0.72
  -2  -1   9    0.39    0.54
  -2  -1   9    0.51    0.58
  -2  -1   9    1.02    0.47
  -2  -1   9    0.44    0.53
  -2  -1   8    0.81    0.48
  -2  -1   8    1.08    0.55
  -2  -1   8    0.68    0.89
  -2  -1   8    0.96    0.76
  -2  -1   8    0.58    0.45
  -2  -1   8    1.50    0.50
  -2  -1   7    2.03    0.90
  -2  -1   7    1.35    0.70
  -2  -1   7    0.87    0.40
  -2  -1   6  254.07   10.93
  -2  -1   6  262.36   10.78
  -2  -1   5  131.63    6.64
  -2  -1   5  141.14    6.54
  -2  -1   5  146.79    6.34
  -2  -1   4  266.61    9.48
  -2  -1   4  237.57    9.74
  -2  -1   4  240.35    9.39
  -2  -1   3    0.65    0.27
  -2  -1   3    0.87    0.40
  -2  -1   3    1.57    0.54
  -2  -1   2   94.65    3.46
  -2  -1   2   93.16    3.99
   2   1  -2   90.25    3.47
   2   1  -1  231.58    8.31
  -2  -1   1  231.49    7.54
  -2  -1   0  229.97    7.47
   2   1   0  227.55    8.21
   2   1   1  411.31   13.11
  -2  -1  -1  382.85   12.20
  -2  -1  -2  197.40    6.67
   2   1   2  194.78    7.28
   2   1   2  206.21    7.13
   2   1   2  217.22    7.79
   2   1   3   78.49    4.01
   2   1   3   73.82    3.63
   2   1   3   71.91    3.39
   2   1   4  168.98    6.79
   2   1   4  167.95    6.59
   2   1   4  186.19    7.55
   2   1   5   68.84    3.69
   2   1   5   70.47    4.25
   2   1   6   24.01    2.03
   2   1   6   25.12    2.55
   2   1   6   26.78    2.17
   2   1   7  102.49    5.98
   2   1   7  111.01    5.32
   2   1   7  100.73    4.79
   2   1   7  102.56    5.18
   2   1   8   62.44    4.00
   2   1   8   60.05    3.56
   2   1   9   34.76    2.69
   2   1  10   12.88    1.79
   2   1  10   11.69    1.49
   2   1  11   23.70    2.44
   2   1  11   25.05    2.10
   2   1  12    2.85    0.86
   2   1  12    3.70    0.80
   2   1  13    5.89    1.01
   2   1  13    6.22    0.84
  -2  -2  14   11.18    1.42
  -2  -2  14   12.51    0.97
  -2  -2  13   13.60    1.89
  -2  -2  13   16.81    1.36
  -2  -2  13   16.81    1.60
  -2  -2  12   10.62    1.20
  -2  -2  12    7.15    1.36
  -2  -2  12    7.01    1.52
  -2  -2  12    9.52    1.34
  -2  -2  11   14.42    1.66
  -2  -2  11   12.79    1.88
  -2  -2  11   14.24    1.45
  -2  -2  11   14.56    1.60
  -2  -2  10    0.92    0.67
  -2  -2  10    1.45    0.75
  -2  -2  10    1.83    0.68
  -2  -2  10    1.41    0.73
  -2  -2   9    0.13    0.43
  -2  -2   9    0.92    0.60
  -2  -2   9    0.75    0.73
  -2  -2   9    0.56    0.58
  -2  -2   9    0.68    0.46
  -2  -2   8   17.13    1.59
  -2  -2   8   15.13    1.93
  -2  -2   8   20.23    1.71
  -2  -2   8   15.22    2.55
  -2  -2   8   22.15    2.85
  -2  -2   8   18.65    1.49
  -2  -2   7  146.07    5.67
  -2  -2   7  136.96    6.60
  -2  -2   7  130.42    7.61
  -2  -2   7  151.95    5.82
  -2  -2   7  144.99    7.71
  -2  -2   7  142.65    5.45
  -2  -2   7  144.84    5.50
  -2  -2   6   26.00    2.68
  -2  -2   5   18.13    2.01
  -2  -2   5   18.60    1.92
  -2  -2   4   97.62    4.78
  -2  -2   4   94.47    4.84
  -2  -2   3    7.15    1.07
  -2  -2   3    6.62    1.03
   2   2  -3    6.42    1.05
   2   2  -3    7.56    0.80
  -2  -2   2    1.44    0.51
   2   2  -2    1.08    0.50
   2   2  -2    1.24    0.40
  -2  -2   1  289.50    9.36
   2   2  -1  291.25   10.43
  -2  -2   0  175.77    5.99
   2   2   0  186.67    6.65
   2   2   1  240.34    9.00
   2   2   1  236.80    8.77
   2   2   2  311.98   11.60
   2   2   2  363.37   12.08
   2   2   3   14.03    1.32
   2   2   3   14.14    1.62
   2   2   4  522.01   17.68
   2   2   4  532.02   17.29
   2   2   4  526.56   18.24
   2   2   5  772.90   24.81
   2   2   5  751.65   25.53
   2   2   6    8.93    1.58
   2   2   6    7.88    1.30
   2   2   6    8.95    1.12
   2   2   7    2.73    0.78
   2   2   7    3.62    0.95
   2   2   7    2.92    0.70
   2   2   7    2.74    0.76
   2   2   7    3.48    1.08
   2   2   8   24.24    2.43
   2   2   8   24.86    2.39
   2   2   8   22.21    2.72
   2   2   9   30.85    2.73
   2   2   9   26.52    2.23
   2   2  10   25.56    2.53
   2   2  10   29.46    2.67
   2   2  10   25.59    2.16
   2   2  11    4.68    1.08
   2   2  11    3.52    0.79
   2   2  12   20.64    2.02
   2   2  12   21.77    1.73
   2   2  13    8.25    1.09
  -2  -3  14    7.25    1.08
  -2  -3  14    7.04    0.69
  -2  -3  13   45.75    3.36
  -2  -3  13   42.96    2.94
  -2  -3  13   38.48    2.13
  -2  -3  13   35.78    2.37
  -2  -3  12   17.65    1.74
  -2  -3  12   16.83    2.24
  -2  -3  12   14.86    1.97
  -2  -3  12   16.50    1.44
  -2  -3  11   33.83    2.54
  -2  -3  11   30.61    3.29
  -2  -3  11   36.14    3.20
  -2  -3  11   36.14    2.52
  -2  -3  11   41.96    2.49
  -2  -3  10    1.15    0.69
  -2  -3  10    0.30    0.78
  -2  -3  10    2.21    0.90
  -2  -3  10    0.61    0.56
  -2  -3  10    1.43    0.58
  -2  -3   9   -0.14    0.50
  -2  -3   9   -0.24    0.46
  -2  -3   9   -0.14    0.48
  -2  -3   9   -0.28    0.62
  -2  -3   9    0.45    0.41
  -2  -3   9    0.38    0.46
  -2  -3   8   16.06    1.55
  -2  -3   8   12.06    1.92
  -2  -3   8   17.12    1.61
  -2  -3   8   19.81    1.53
  -2  -3   8   15.28    1.93
  -2  -3   8   15.26    1.39
  -2  -3   8   17.32    1.54
  -2  -3   7  105.49    4.62
  -2  -3   7  109.90    5.87
  -2  -3   7  101.76    5.48
  -2  -3   7  109.94    4.70
  -2  -3   7  110.05    4.48
  -2  -3   7  103.35    4.34
  -2  -3   7  107.74    4.56
  -2  -3   6   33.37    3.19
  -2  -3   5   44.80    3.13
   2   3  -5   40.88    3.15
  -2  -3   4  362.72   12.77
   2   3  -4  355.93   13.14
   2   3  -4  344.58   11.74
  -2  -3   3  109.11    5.18
   2   3  -3  107.02    5.46
   2   3  -3  118.84    4.64
   2   3  -2   39.43    2.84
   2   3  -2   40.58    2.22
   2   3  -1  130.35    6.02
   2   3   0  325.45   12.04
   2   3   1    0.67    0.43
   2   3   1    1.26    0.65
   2   3   2    0.94    0.58
   2   3   2    1.12    0.70
   2   3   3  393.77   14.40
   2   3   3  419.52   14.82
   2   3   3  422.87   13.98
   2   3   4 2028.72   62.18
   2   3   4 2050.11   62.77
   2   3   4 2043.01   61.56
   2   3   5  800.22   26.63
   2   3   5  835.72   27.48
   2   3   6    0.39    0.58
   2   3   6   -0.13    0.29
  -2  -3  -6    0.30    0.40
   2   3   6   -0.26    0.62
   2   3   7    0.84    0.61
   2   3   7    0.30    0.33
  -2  -3  -7    0.76    0.51
   2   3   7    0.57    0.56
   2   3   8    9.31    1.26
   2   3   8   12.03    1.71
   2   3   8    8.12    1.26
   2   3   8    9.56    1.84
   2   3   9   34.88    2.93
   2   3   9   28.00    2.26
   2   3  10   12.11    1.70
   2   3  10   12.43    1.44
   2   3  11    2.79    0.84
   2   3  11    2.60    0.84
   2   3  11    3.28    0.73
   2   3  12    6.88    1.09
   2   3  12    5.34    0.96
  -2  -4  14    2.25    0.57
  -2  -4  13    0.19    0.45
  -2  -4  13    0.33    0.49
  -2  -4  13   -0.16    0.42
  -2  -4  12    4.00    1.05
  -2  -4  12    3.91    1.08
  -2  -4  12    4.07    0.87
  -2  -4  12    4.76    1.17
  -2  -4  11   40.96    2.74
  -2  -4  11   36.59    3.19
  -2  -4  11   39.29    2.62
  -2  -4  11   36.14    3.32
  -2  -4  11   34.04    2.40
  -2  -4  11   39.31    3.54
  -2  -4  10   37.75    2.63
  -2  -4  10   30.76    3.25
  -2  -4  10   36.00    3.21
  -2  -4  10   29.45    2.37
  -2  -4  10   36.57    3.35
  -2  -4  10   36.19    2.50
  -2  -4   9  249.46   10.45
  -2  -4   9  238.06    9.04
  -2  -4   9  226.02   10.33
  -2  -4   9  248.29    9.19
  -2  -4   9  237.47    8.94
  -2  -4   9  241.99   10.84
  -2  -4   8   53.79    3.80
  -2  -4   8   48.52    2.93
  -2  -4   8   41.65    3.68
  -2  -4   8   51.40    2.96
  -2  -4   8   50.88    2.80
  -2  -4   8   45.04    3.64
  -2  -4   8   52.47    2.93
  -2  -4   7   69.23    4.45
  -2  -4   7   68.58    3.59
  -2  -4   7   70.61    4.64
  -2  -4   7   72.45    4.45
  -2  -4   7   76.25    3.67
  -2  -4   7   73.86    3.51
  -2  -4   7   83.84    3.74
  -2  -4   6  233.50    8.31
  -2  -4   6  215.99    9.52
  -2  -4   6  220.45    9.26
  -2  -4   6  247.47    8.40
  -2  -4   6  232.63    8.18
  -2  -4   6  209.72    9.34
  -2  -4   6  239.43    8.30
  -2  -4   5    3.09    0.82
   2   4  -5    1.71    0.58
   2   4  -5    2.15    0.81
  -2  -4   4  117.05    5.68
   2   4  -4  116.62    6.23
   2   4  -4  118.60    5.03
  -2  -4   3  117.41    5.44
   2   4  -3  114.31    5.96
   2   4  -3  111.23    4.82
  -2  -4   2   72.54    3.98
   2   4  -2   79.89    4.67
   2   4  -2   80.93    3.72
   2   4  -1   35.47    2.91
   2   4   0    0.37    0.73
   2   4   1  666.94   22.42
   2   4   2  312.53   12.19
   2   4   2  331.46   12.09
   2   4   3  155.51    7.12
   2   4   3  157.24    7.23
   2   4   3  153.24    6.54
   2   4   4  142.97    6.75
   2   4   4  131.04    6.05
  -2  -4  -4  131.17    5.25
   2   4   5   25.48    2.04
   2   4   5   23.27    2.66
  -2  -4  -5   28.03    1.86
   2   4   6   64.34    4.67
   2   4   6   61.43    4.17
   2   4   6   64.97    3.66
  -2  -4  -6   62.58    3.17
   2   4   7   35.14    3.12
   2   4   7   40.80    2.85
   2   4   7   34.95    3.50
   2   4   8   -0.17    0.38
   2   4   8    1.12    0.69
   2   4   9    0.22    0.48
   2   4   9    0.43    0.44
   2   4  10    0.40    0.48
   2   4  10    1.30    0.57
   2   4  11    8.66    1.31
   2   4  11   12.35    1.48
   2   4  12    6.80    1.00
   2   4  12    9.16    1.10
  -2  -5  13    6.66    1.12
  -2  -5  13    6.07    0.87
  -2  -5  13    7.34    1.14
  -2  -5  12   10.40    1.26
  -2  -5  12   11.40    1.70
  -2  -5  12   10.05    1.50
  -2  -5  12    8.53    1.08
  -2  -5  11    3.82    0.91
  -2  -5  11    5.12    1.25
  -2  -5  11    2.26    0.95
  -2  -5  11    2.82    0.82
  -2  -5  11    3.16    1.01
  -2  -5  11    2.92    0.77
  -2  -5  10   11.53    1.44
  -2  -5  10    8.35    1.65
  -2  -5  10   14.16    2.11
  -2  -5  10   10.61    1.73
  -2  -5  10   10.11    1.34
  -2  -5  10   11.31    1.38
  -2  -5   9   -0.27    0.65
  -2  -5   9   -0.28    0.55
  -2  -5   9    0.24    0.53
  -2  -5   9    0.15    0.47
  -2  -5   9    1.09    0.60
  -2  -5   9    0.41    0.51
  -2  -5   8  190.81    7.48
  -2  -5   8  178.44    8.70
  -2  -5   8  196.75    7.41
  -2  -5   8  191.11    8.57
  -2  -5   8  186.24    8.91
  -2  -5   8  181.06    7.25
  -2  -5   7  299.80   12.85
  -2  -5   7  344.00   11.68
  -2  -5   7  321.11   12.69
  -2  -5   7  337.87   11.53
  -2  -5   7  328.15   11.45
  -2  -5   7  348.29   13.41
  -2  -5   7  341.63   11.55
  -2  -5   6   51.34    2.87
  -2  -5   6   47.55    3.63
  -2  -5   6   51.79    2.77
  -2  -5   6   46.28    3.58
  -2  -5   6   56.12    2.89
  -2  -5   5   21.85    2.30
  -2  -5   5   22.28    1.65
  -2  -5   5   18.67    2.15
  -2  -5   5   21.92    1.61
   2   5  -5   20.92    1.84
   2   5  -4  135.34    7.13
   2   5  -4  129.24    5.64
   2   5  -3  164.53    7.85
   2   5  -3  144.01    6.17
   2   5  -2  152.79    6.28
   2   5  -1  245.81   10.34
   2   5   0   52.91    3.80
   2   5   1    0.92    0.84
   2   5   2   25.23    2.60
   2   5   3    9.56    1.67
   2   5   3   12.53    1.89
  -2  -5  -3   10.74    1.46
   2   5   3   12.83    1.58
  -2  -5  -3   10.18    1.10
   2   5   3   11.27    1.71
   2   5   4  257.80   10.77
  -2  -5  -4  244.29   10.02
   2   5   4  272.46   11.15
  -2  -5  -4  255.32    9.01
   2   5   5    0.47    0.69
   2   5   5    0.45    0.36
  -2  -5  -5    0.56    0.63
  -2  -5  -5    0.87    0.49
   2   5   5   -0.28    0.47
   2   5   6    3.81    1.17
   2   5   6    3.82    0.88
   2   5   7    1.75    0.69
   2   5   8    3.15    0.96
   2   5   8    3.68    0.94
   2   5   9   -0.21    0.46
   2   5  10    2.86    0.81
   2   5  11   17.71    1.62
   2   5  11   17.55    1.70
  -2  -6  13    0.32    0.35
  -2  -6  13    0.62    0.40
  -2  -6  12   10.86    1.20
  -2  -6  12   11.63    1.59
  -2  -6  12   10.24    1.12
  -2  -6  11   30.93    2.21
  -2  -6  11   30.95    2.72
  -2  -6  11   27.33    2.04
  -2  -6  11   29.35    2.85
  -2  -6  11   27.49    2.04
  -2  -6  10   65.52    3.59
  -2  -6  10   66.56    4.38
  -2  -6  10   65.96    3.48
  -2  -6  10   67.42    4.65
  -2  -6  10   63.75    3.48
  -2  -6   9    8.72    1.69
  -2  -6   9    9.48    1.57
  -2  -6   9   10.84    1.31
  -2  -6   9    8.67    1.29
  -2  -6   9   10.25    1.28
  -2  -6   8   61.98    3.44
  -2  -6   8   53.11    4.21
  -2  -6   8   58.47    4.05
  -2  -6   8   58.11    3.24
  -2  -6   8   62.71    3.36
  -2  -6   7   87.84    5.52
  -2  -6   7   97.21    4.57
  -2  -6   7  100.42    4.48
  -2  -6   7   96.04    4.45
  -2  -6   6   14.71    1.46
  -2  -6   6   10.41    1.69
  -2  -6   6   11.58    1.26
  -2  -6   6   11.90    1.21
  -2  -6   5   70.06    4.59
  -2  -6   5   81.31    3.62
   2   6  -5   77.54    4.15
  -2  -6   5   69.19    3.45
   2   6  -4   73.16    4.16
  -2  -6   4   93.59    3.94
   2   6  -3   19.23    2.51
   2   6  -3   20.44    1.90
  -2  -6   3   25.69    1.76
   2   6  -2   57.12    4.26
   2   6  -2   55.76    3.33
  -2  -6   1    1.25    0.46
   2   6  -1    0.78    0.88
   2   6   0  264.78   11.43
  -2  -6   0  252.65   10.06
  -2  -6   0  275.35    9.27
   2   6   1  161.70    8.28
   2   6   1  173.61    7.46
  -2  -6  -1  170.52    7.55
  -2  -6  -1  186.90    6.76
   2   6   2   89.24    4.73
   2   6   2   86.34    5.51
  -2  -6  -2   89.02    4.94
  -2  -6  -2   93.95    4.13
   2   6   3    2.38    0.82
   2   6   3    4.36    1.33
   2   6   3    4.37    1.23
  -2  -6  -3    2.41    0.77
  -2  -6  -3    2.46    0.64
   2   6   4   18.86    1.96
   2   6   4   18.11    2.38
  -2  -6  -4   18.73    2.15
  -2  -6  -4   21.64    1.72
   2   6   5   15.09    2.14
   2   6   5   12.92    1.59
  -2  -6  -5   16.18    1.98
   2   6   6   84.86    4.58
   2   6   7   34.01    2.97
   2   6   7   23.74    2.23
   2   6   8   16.29    1.78
   2   6   8   22.59    2.31
   2   6   9    2.39    0.74
   2   6  10   13.62    1.51
   2   6  10   11.83    1.35
   2   6  11    5.31    0.78
  -2  -7  13    3.08    0.52
  -2  -7  12    0.73    0.43
  -2  -7  12    0.41    0.40
  -2  -7  12    1.07    0.44
  -2  -7  11   10.20    1.18
  -2  -7  11    8.55    1.45
  -2  -7  11    8.94    1.35
  -2  -7  11    7.81    1.04
  -2  -7  10    8.27    1.52
  -2  -7  10    6.46    1.04
  -2  -7  10    7.01    1.07
  -2  -7   9   15.03    1.59
  -2  -7   9   16.05    2.23
  -2  -7   9   17.05    1.55
  -2  -7   9   14.77    1.51
  -2  -7   8    3.23    1.09
  -2  -7   8    4.61    0.93
  -2  -7   8    2.92    0.73
  -2  -7   8    4.23    0.85
  -2  -7   7    4.53    1.23
  -2  -7   7    5.34    1.02
  -2  -7   7    5.65    1.02
  -2  -7   7    5.46    0.92
  -2  -7   6   34.68    2.40
  -2  -7   6   34.51    2.34
  -2  -7   6   32.92    2.23
   2   7  -6   31.20    2.63
   2   7  -5   58.85    3.78
  -2  -7   5   70.92    3.45
   2   7  -4    2.06    0.71
  -2  -7   4    2.75    0.68
   2   7  -3   -0.24    0.47
   2   7  -3    0.30    0.84
   2   7  -3    0.17    0.40
  -2  -7   3    0.11    0.35
   2   7  -2    0.25    0.54
   2   7  -2    2.38    1.16
   2   7  -1  122.16    5.90
   2   7  -1  126.25    6.65
   2   7  -1  117.43    6.90
   2   7   0  160.05    7.84
   2   7   0  167.93    7.25
   2   7   0  165.58    8.39
  -2  -7   0  154.01    7.14
   2   7   1   32.06    3.00
   2   7   1   35.46    3.44
  -2  -7  -1   37.16    2.97
   2   7   1   32.77    2.71
   2   7   2   12.63    1.70
   2   7   2   12.53    2.13
  -2  -7  -2   12.78    1.79
   2   7   3   39.70    2.89
   2   7   3   38.26    3.53
   2   7   3   34.51    3.35
  -2  -7  -3   32.05    2.89
   2   7   4    1.22    0.72
  -2  -7  -4    0.67    0.54
   2   7   5    9.19    1.36
  -2  -7  -5    7.89    1.41
   2   7   6    4.78    1.01
   2   7   7   20.37    2.20
   2   7   7   16.06    1.74
   2   7   8    7.04    1.22
   2   7   8    5.30    0.97
   2   7   9    5.10    0.93
   2   7  10    0.35    0.24
   2   7  10    0.62    0.35
   2   7  10    0.34    0.24
  -2  -8  12    1.05    0.37
  -2  -8  11   18.92    1.47
  -2  -8  11   18.54    1.41
  -2  -8  10   12.02    1.30
  -2  -8  10   11.93    1.24
  -2  -8   9   49.24    2.85
  -2  -8   9   47.39    2.70
  -2  -8   9   44.16    2.65
  -2  -8   8   97.22    4.47
  -2  -8   8   92.22    4.29
  -2  -8   8   86.77    4.17
  -2  -8   7   13.29    1.48
  -2  -8   7   13.53    1.44
  -2  -8   7   14.27    1.43
  -2  -8   6    1.21    0.57
  -2  -8   6    1.04    0.53
  -2  -8   5   38.70    2.49
  -2  -8   5   39.64    2.61
  -2  -8   4   83.28    4.03
   2   8  -3   43.57    3.72
  -2  -8   3   46.45    2.77
   2   8  -2   33.75    3.26
   2   8  -2   39.02    3.81
  -2  -8   2   33.25    2.28
   2   8  -1   86.87    5.60
   2   8  -1  104.33    5.30
   2   8  -1   95.55    6.22
   2   8   0  120.36    6.59
   2   8   0  119.78    7.09
  -2  -8   0  120.67    6.05
   2   8   0  118.22    5.91
   2   8   1   46.92    3.29
  -2  -8  -1   41.85    3.29
   2   8   2    0.19    0.60
  -2  -8  -2   -0.22    0.57
   2   8   3    1.43    0.78
  -2  -8  -3    2.70    0.96
  -2  -8  -4    2.42    0.84
   2   8   5    1.74    0.58
  -2  -8  -5    2.88    0.88
   2   8   6    4.70    1.07
   2   8   6    4.45    0.89
  -2  -8  -6    3.99    0.98
   2   8   7    4.00    0.81
   2   8   7    3.87    0.89
   2   8   8    1.22    0.50
   2   8   9    1.74    0.46
   2   8   9    1.97    0.38
  -2  -9  11   16.52    1.22
  -2  -9  10    4.60    0.74
  -2  -9  10    4.85    0.74
  -2  -9   9    0.53    0.42
  -2  -9   9    1.02    0.48
  -2  -9   8   50.57    2.82
  -2  -9   8   44.55    2.62
  -2  -9   7    9.92    1.22
  -2  -9   7    8.03    1.10
  -2  -9   6   25.07    2.00
  -2  -9   6   27.79    2.04
  -2  -9   5    6.00    0.99
  -2  -9   5    7.60    1.12
  -2  -9   5    6.57    1.03
  -2  -9   4    1.86    0.62
  -2  -9   3    2.62    0.68
  -2  -9   2   23.08    1.87
   2   9  -1    2.42    0.89
  -2  -9   1    1.37    0.57
   2   9   0    7.20    1.36
  -2  -9   0    5.20    1.12
  -2  -9   0    7.52    1.05
   2   9   1    6.84    1.28
  -2  -9  -1    6.25    1.24
  -2  -9  -2    5.90    1.19
  -2  -9  -3   -0.41    0.57
  -2  -9  -4   10.01    1.53
   2   9   5    2.55    0.64
  -2  -9  -5    2.74    0.79
   2   9   6   11.98    1.39
   2   9   6    6.81    0.91
   2   9   6    8.39    1.04
  -2  -9  -6   10.41    1.30
   2   9   7    0.35    0.30
   2   9   7    1.13    0.40
  -2 -10  10    2.47    0.46
  -2 -10   9    4.70    0.70
  -2 -10   8   13.59    1.24
  -2 -10   8   11.34    1.13
  -2 -10   7    1.05    0.46
  -2 -10   7    1.61    0.56
  -2 -10   6    1.46    0.54
  -2 -10   6    1.08    0.50
  -2 -10   5   16.41    1.49
  -2 -10   4    1.24    0.52
  -2 -10   4    0.22    0.35
  -2 -10   3    2.13    0.57
  -2 -10   3    2.72    0.71
  -2 -10   2   -0.45    0.42
   2  10  -1    0.65    0.65
   2  10  -1    1.74    0.81
  -2 -10   1    2.35    0.63
  -2 -10   0    0.53    0.46
  -2 -10   0    0.54    0.42
  -2 -10  -1    2.89    0.83
  -2 -10  -1    3.60    0.71
  -2 -10  -2    2.12    0.69
  -2 -10  -3   10.91    1.43
  -2 -10  -4    1.17    0.56
   2  10   5    0.32    0.32
  -2 -10  -5    0.73    0.43
   2  10   6    0.74    0.29
  -2 -10  -6    1.15    0.39
  -2 -11   8    3.01    0.50
  -2 -11   7   20.76    1.41
   2  11  -7   17.87    1.50
  -2 -11   7   20.16    1.38
   2  11  -6   11.96    1.34
  -2 -11   6   13.21    1.14
   2  11  -5    6.86    1.10
  -2 -11   5    6.73    0.85
   2  11  -4    9.77    1.32
  -2 -11   4    9.84    1.04
   2  11  -3    0.70    0.58
   2  11  -2   12.70    1.43
  -2 -11   2   11.41    1.12
   2  11  -1   12.54    1.38
  -2 -11   1   12.00    1.14
  -2 -11   0    6.20    0.80
  -2 -11  -1   -0.13    0.35
  -2 -11  -2    1.76    0.58
   2  11   3    8.06    0.90
  -2 -11  -3    9.43    1.13
   2  11   4    2.03    0.43
  -2 -11  -4    2.59    0.57
   2  12  -6    2.37    0.50
   2  12  -5    1.87    0.53
   2  12  -4    4.20    0.61
   2  12  -4    4.94    0.77
   2  12  -3   -0.26    0.40
   2  12  -3   -0.08    0.31
   2  12  -2    8.11    0.88
   2  12  -2    6.30    0.83
   2  12  -1    0.15    0.31
   2  12   0    1.12    0.38
   2  12   1   -0.12    0.22
   3 -13  -1    6.76    0.87
  -3  13   0   12.93    0.97
   3 -13   0   13.11    1.26
  -3  13  -1   45.87    2.19
  -3  13  -2   48.61    2.29
  -3  13  -3    2.36    0.45
  -3  13  -3    2.46    0.46
  -3  13  -4   10.37    0.87
  -3  13  -4   11.97    0.98
  -3  13  -5    0.82    0.30
  -3  13  -6   54.34    2.35
   3 -12  -4    0.20    0.28
   3 -12  -3    3.74    0.78
   3 -12  -2    7.39    1.15
  -3  12   1   19.18    1.39
   3 -12  -1   18.14    1.88
   3 -12   0    5.32    1.06
   3 -12   1    0.51    0.52
  -3  12  -2    9.07    1.03
  -3  12  -3   22.68    1.65
   3 -12   3   21.49    1.97
  -3  12  -4    0.60    0.34
   3 -12   4    0.15    0.34
  -3  12  -5    3.27    0.60
   3 -12   5    1.33    0.54
  -3  12  -6   -0.09    0.25
   3 -12   6   -0.13    0.29
  -3  12  -7    0.16    0.20
   3 -12   7    0.45    0.37
   3 -12   7    0.09    0.30
  -3  12  -8    3.48    0.52
   3 -12   8    4.29    0.63
  -3  11   6    8.81    0.77
  -3  11   5   13.11    1.14
   3 -11  -4    0.17    0.43
   3 -11  -3   -0.19    0.46
   3 -11  -2   -0.21    0.55
   3 -11  -1   15.14    1.98
   3 -11   0   26.20    2.62
  -3  11  -1    4.49    0.90
   3 -11   1    6.00    1.29
  -3  11  -2   16.01    1.62
  -3  11  -2   15.06    1.46
  -3  11  -3   18.15    1.71
  -3  11  -3   18.55    1.63
   3 -11   3   18.46    2.07
   3 -11   4    0.20    0.45
   3 -11   5    0.79    0.58
   3 -11   6    1.65    0.65
   3 -11   6    0.41    0.46
   3 -11   7   -0.16    0.35
   3 -11   7    0.62    0.45
   3 -11   8   11.78    1.34
   3 -11   8   13.29    1.31
   3 -11   9   28.58    1.83
  -3  10   6   74.60    3.52
  -3  10   5    2.68    0.70
  -3  10   4   14.53    1.47
   3 -10  -4   17.48    2.11
   3 -10  -3    0.24    0.67
   3 -10  -2  106.32    6.04
  -3  10   1  128.43    5.63
   3 -10  -1  121.56    6.69
  -3  10   0   51.87    3.11
   3 -10   0   42.63    3.52
   3 -10   0   48.71    3.82
  -3  10  -1   13.40    1.53
   3 -10   1   12.16    1.87
   3 -10   1   15.82    2.12
  -3  10  -2   73.85    3.88
  -3  10  -2   67.64    3.59
   3 -10   2   61.79    4.44
   3 -10   2   73.91    4.54
  -3  10  -3   58.39    3.29
   3 -10   3   53.19    3.94
  -3  10  -4    7.70    1.12
   3 -10   4    8.02    1.48
   3 -10   5   31.14    2.89
   3 -10   6   26.33    2.58
   3 -10   7    0.80    0.62
   3 -10   7    1.22    0.60
   3 -10   8    1.87    0.67
   3 -10   8    2.39    0.70
   3 -10   9   14.37    1.46
  -3  10 -10   20.33    1.36
   3 -10  10   23.22    1.67
  -3   9   9   18.28    1.14
  -3   9   8    9.40    0.93
  -3   9   7   -0.11    0.37
  -3   9   7    0.47    0.36
  -3   9   6    3.66    0.83
  -3   9   6    3.50    0.70
  -3   9   5   10.40    1.37
  -3   9   4   67.29    3.70
   3  -9  -4   68.29    4.66
   3  -9  -3   17.30    2.34
   3  -9  -2    0.27    0.69
  -3   9   1    4.87    0.96
   3  -9  -1    4.90    1.21
   3  -9  -1    3.37    1.19
  -3   9   0    1.02    0.54
   3  -9   0    1.43    0.77
   3  -9   0    0.75    0.65
  -3   9  -1    5.62    1.03
   3  -9   1    6.52    1.39
   3  -9   1    6.07    1.37
  -3   9  -2    6.48    1.13
   3  -9   2    5.56    1.30
   3  -9   2    4.10    1.08
   3  -9   2    6.29    1.32
  -3   9  -3    0.29    0.47
   3  -9   3    0.48    0.70
   3  -9   3    0.71    0.61
  -3   9  -4   24.74    2.01
   3  -9   4   23.28    2.56
   3  -9   4   18.52    2.26
   3  -9   5    0.85    0.55
   3  -9   5    0.73    0.68
   3  -9   6    2.17    0.82
   3  -9   6    3.13    1.00
   3  -9   7    2.58    0.85
   3  -9   7    3.62    1.02
   3  -9   7    5.14    1.08
   3  -9   8   15.95    1.77
   3  -9   9   16.12    1.71
   3  -9  10   14.35    1.49
   3  -9  11    6.15    0.88
  -3   8  10    3.15    0.47
  -3   8   9    1.30    0.42
  -3   8   8    3.47    0.75
  -3   8   8    3.71    0.71
  -3   8   7   82.19    4.08
  -3   8   7   84.08    3.93
  -3   8   7   72.90    3.74
  -3   8   6  105.44    4.99
  -3   8   6  105.28    4.79
  -3   8   5    4.81    0.99
  -3   8   4    3.97    0.88
   3  -8  -4    3.45    1.17
  -3   8   3   50.25    3.03
   3  -8  -3   47.42    3.85
  -3   8   2   78.21    5.23
  -3   8   2   70.55    4.52
   3  -8  -2   73.55    4.89
  -3   8   1   10.24    1.26
   3  -8  -1   11.48    1.68
  -3   8   0    1.49    0.59
   3  -8   0    1.31    0.71
   3  -8   1   67.28    4.33
  -3   8  -1   66.63    3.63
   3  -8   1   67.48    4.18
  -3   8  -2   26.75    2.07
   3  -8   2   24.76    2.51
   3  -8   2   22.00    2.33
  -3   8  -3   25.17    2.05
   3  -8   3   25.71    2.96
   3  -8   3   25.67    2.59
   3  -8   3   30.35    2.73
   3  -8   4    1.82    0.84
   3  -8   4    2.56    0.80
   3  -8   4    1.75    0.83
   3  -8   5  477.50   17.21
   3  -8   5  488.31   17.67
   3  -8   6  506.50   17.79
   3  -8   6  479.76   17.93
   3  -8   7   30.63    2.91
   3  -8   7   34.89    3.13
   3  -8   7   39.12    2.85
   3  -8   8    8.87    1.54
   3  -8   8   11.01    1.51
   3  -8   9    8.04    1.44
   3  -8   9   10.38    1.46
   3  -8  10   37.38    2.68
   3  -8  11   43.67    2.60
   3  -8  11   43.64    2.69
   3  -8  12    0.28    0.31
  -3   7  10   15.38    1.20
  -3   7   9    0.31    0.35
  -3   7   8   54.67    3.12
  -3   7   8   55.31    3.12
  -3   7   8   51.38    2.96
  -3   7   7   47.53    2.98
  -3   7   7   46.27    2.89
  -3   7   6    6.18    1.08
  -3   7   6    6.28    1.04
  -3   7   5   37.14    2.60
  -3   7   5   36.10    2.47
  -3   7   4    5.17    0.97
  -3   7   4    3.70    1.10
  -3   7   3   23.29    2.65
  -3   7   3   20.25    2.23
  -3   7   3   18.09    1.71
  -3   7   2   17.09    2.19
  -3   7   2   14.08    1.80
  -3   7   1    3.64    0.72
   3  -7  -1    3.56    0.96
  -3   7   1    3.19    0.94
  -3   7   0   14.15    1.42
  -3   7  -1   10.45    1.23
   3  -7   1    9.80    1.42
  -3   7  -2   69.96    3.58
   3  -7   2   69.68    4.12
  -3   7  -3   19.99    1.72
   3  -7   3   23.46    2.27
   3  -7   3   19.21    2.08
   3  -7   4  142.68    6.52
   3  -7   4  136.98    6.71
   3  -7   5  669.10   22.97
   3  -7   5  678.74   22.72
   3  -7   6  235.10    9.81
   3  -7   6  235.06   10.00
   3  -7   7   32.21    2.90
   3  -7   7   32.51    2.62
   3  -7   8    2.26    0.89
   3  -7   8    2.16    0.81
   3  -7   9    5.23    1.20
   3  -7   9    6.31    1.19
   3  -7  10    8.67    1.40
   3  -7  10   10.49    1.43
   3  -7  11   18.34    1.73
   3  -7  11   19.55    1.82
   3  -7  12    5.01    0.81
   3  -7  12    4.82    0.84
  -3   6  11    5.96    0.70
  -3   6  11    6.59    0.76
  -3   6  10   24.20    1.72
  -3   6  10   29.67    1.89
  -3   6   9    6.05    0.95
  -3   6   9    5.37    0.89
  -3   6   9    3.39    0.74
  -3   6   8  106.54    4.87
  -3   6   8  101.43    4.77
  -3   6   8  100.80    4.53
  -3   6   8   97.89    4.63
  -3   6   8   99.36    4.61
  -3   6   7   16.27    1.70
  -3   6   7   19.19    1.80
  -3   6   6  225.51    8.69
  -3   6   6  222.82    8.60
  -3   6   5  273.71   10.16
  -3   6   5  276.40   12.30
  -3   6   5  278.31   11.04
  -3   6   5  281.74   10.11
  -3   6   4   73.14    3.85
  -3   6   4   85.74    5.41
  -3   6   4   80.44    4.60
  -3   6   4   83.62    3.95
  -3   6   3   32.73    2.17
  -3   6   3   31.10    2.93
  -3   6   3   28.77    2.51
  -3   6   2  192.08    8.37
  -3   6   2  178.67    7.76
  -3   6   1   71.33    3.45
  -3   6   1   75.53    4.08
  -3   6   0   40.16    2.34
   3  -6   0   36.00    3.10
  -3   6  -1   44.49    2.51
   3  -6   1   41.22    3.03
   3  -6   1   42.78    3.34
  -3   6  -2  246.38    8.69
   3  -6   2  238.85    9.56
   3  -6   2  249.08    9.75
   3  -6   2  229.24   10.06
  -3   6  -3   63.17    3.16
   3  -6   3   58.35    3.78
   3  -6   3   59.36    3.62
   3  -6   3   63.04    3.90
   3  -6   4  138.48    6.47
   3  -6   4  131.59    6.45
   3  -6   4  132.73    6.03
   3  -6   4  129.89    6.15
   3  -6   5   12.88    1.83
   3  -6   5   17.89    2.04
   3  -6   5   13.14    1.65
   3  -6   5   13.35    1.68
   3  -6   6    6.22    1.28
   3  -6   6    4.59    1.27
   3  -6   6    4.28    1.02
   3  -6   7   27.93    3.02
   3  -6   7   26.30    2.53
   3  -6   8   24.95    2.54
   3  -6   8   28.88    2.43
   3  -6   9    2.71    0.82
   3  -6   9    2.41    0.83
   3  -6   9    2.18    0.82
   3  -6  10    1.63    0.72
   3  -6  10    0.53    0.55
   3  -6  11    1.64    0.65
   3  -6  11    3.10    0.85
   3  -6  11    2.73    0.79
   3  -6  12   13.29    1.49
   3  -6  12   12.57    1.36
   3  -6  12   13.12    1.42
   3  -6  13   10.12    0.99
  -3   5  12    2.25    0.43
  -3   5  11   18.85    1.38
  -3   5  11   19.67    1.50
  -3   5  10    1.28    0.53
  -3   5  10    1.28    0.51
  -3   5   9    0.53    0.41
  -3   5   9    0.12    0.42
  -3   5   9   -0.13    0.45
  -3   5   8    1.58    0.66
  -3   5   8    0.71    0.48
  -3   5   8    2.11    0.60
  -3   5   8    1.44    0.54
  -3   5   8    2.49    0.72
  -3   5   7  138.19    5.97
  -3   5   7  136.46    5.90
  -3   5   7  134.96    5.84
  -3   5   6  392.71   14.27
  -3   5   6  393.50   13.46
  -3   5   6  393.94   13.41
  -3   5   6  383.70   15.88
  -3   5   6  377.38   13.23
  -3   5   5   74.11    3.74
  -3   5   5   73.23    4.27
  -3   5   5   72.85    5.06
  -3   5   5   72.71    3.70
  -3   5   4   51.82    2.94
  -3   5   4   60.32    4.19
  -3   5   4   50.88    3.40
  -3   5   4   60.35    3.06
  -3   5   3   63.53    3.20
  -3   5   3   68.78    4.28
  -3   5   3   61.81    3.13
  -3   5   3   70.15    3.84
  -3   5   2  160.38    7.06
  -3   5   2  158.46    6.65
   3  -5  -2  147.69    6.95
  -3   5   1  216.86    8.11
   3  -5  -1  197.58    8.53
   3  -5   0  314.45   11.54
   3  -5   0  321.58   11.96
   3  -5   1  314.97   11.40
   3  -5   1  311.64   11.21
   3  -5   1  316.46   11.81
   3  -5   2   18.29    1.76
   3  -5   2   21.00    1.89
   3  -5   2   16.51    1.90
   3  -5   3   25.99    2.18
   3  -5   3   20.58    1.93
   3  -5   3   23.47    2.25
   3  -5   4  224.39    9.04
   3  -5   4  226.50    8.92
   3  -5   5  598.59   20.22
   3  -5   5  597.82   19.99
   3  -5   5  587.65   19.44
   3  -5   6  291.31   11.49
   3  -5   6  275.08   10.83
   3  -5   6  279.61   11.39
   3  -5   6  248.07    9.94
   3  -5   7   44.91    3.73
   3  -5   7   41.61    3.12
   3  -5   7   37.80    3.52
   3  -5   8   51.90    4.18
   3  -5   8   43.96    4.06
   3  -5   8   55.45    3.70
   3  -5   8   47.98    3.20
   3  -5   9   12.24    1.76
   3  -5   9   10.29    1.47
   3  -5  10   29.89    2.72
   3  -5  10   23.86    2.27
   3  -5  11    7.64    1.34
   3  -5  11    8.96    1.36
   3  -5  11    7.72    1.27
   3  -5  12   41.70    2.96
   3  -5  12   49.12    2.91
   3  -5  12   47.56    2.94
   3  -5  13   27.39    2.06
   3  -5  13   33.82    2.01
  -3   4  12    0.08    0.27
  -3   4  11    8.70    1.06
  -3   4  10   16.12    1.48
  -3   4  10   16.59    1.58
  -3   4   9   93.81    4.42
  -3   4   9   91.80    4.30
  -3   4   9   87.64    4.41
  -3   4   8    1.64    0.60
  -3   4   8    1.50    0.60
  -3   4   8    2.55    0.67
  -3   4   8    2.53    0.78
  -3   4   7    2.73    0.77
  -3   4   7    5.18    0.92
  -3   4   7    4.01    0.84
  -3   4   6    0.18    0.39
  -3   4   6   -0.13    0.39
  -3   4   6   -0.30    0.51
  -3   4   6    1.24    0.54
  -3   4   6   -0.12    0.41
  -3   4   5   12.34    1.53
  -3   4   5    9.52    1.15
  -3   4   5    9.52    1.68
  -3   4   5    8.98    1.11
  -3   4   5   11.01    1.18
  -3   4   4   53.58    2.82
  -3   4   4   52.76    3.81
  -3   4   4   52.37    2.79
  -3   4   4   50.25    3.19
  -3   4   3  104.69    5.38
  -3   4   3  102.72    4.83
  -3   4   2    9.89    1.32
  -3   4   2    8.42    1.12
   3  -4  -2    6.56    1.12
  -3   4   1   52.28    3.07
  -3   4   1   51.77    2.86
   3  -4  -1   50.62    3.12
  -3   4   0  126.26    5.10
   3  -4   0  123.35    5.33
   3  -4   0  127.88    5.63
   3  -4   1  530.10   17.09
   3  -4   1  527.04   17.16
   3  -4   1  514.94   17.48
   3  -4   2  307.21   10.90
   3  -4   2  314.21   11.27
   3  -4   3  150.22    6.23
   3  -4   3  153.70    6.54
   3  -4   4    2.90    0.72
   3  -4   4    2.94    0.76
   3  -4   5    7.10    1.28
   3  -4   5    5.67    1.07
   3  -4   5    6.67    1.08
   3  -4   6   28.49    2.70
   3  -4   6   30.82    2.53
   3  -4   6   28.37    2.18
   3  -4   7   88.99    5.39
   3  -4   7   87.70    4.50
   3  -4   8   72.75    5.01
   3  -4   8   76.27    5.23
   3  -4   8   68.76    4.07
   3  -4   8   78.36    4.11
   3  -4   9    4.12    1.10
   3  -4   9    2.40    0.79
   3  -4  10   -0.23    0.50
   3  -4  10   -0.56    0.58
   3  -4  10    0.18    0.49
   3  -4  11    6.49    1.27
   3  -4  11    5.14    1.06
   3  -4  11    6.45    1.20
   3  -4  12    0.35    0.42
   3  -4  12    0.99    0.59
   3  -4  13    2.92    0.67
   3  -4  13    2.68    0.61
  -3   3  13    1.16    0.32
  -3   3  12    9.84    1.01
  -3   3  11    3.51    0.74
  -3   3  10   21.26    1.83
  -3   3   9   33.46    2.30
  -3   3   9   31.46    2.22
  -3   3   9   32.13    2.34
  -3   3   8   64.64    3.38
  -3   3   8   61.07    3.33
  -3   3   8   68.12    5.60
  -3   3   8   63.72    3.42
  -3   3   8   65.92    3.55
  -3   3   7  221.32    7.99
  -3   3   7  204.17    7.78
  -3   3   7  204.53    7.70
  -3   3   7  197.76    7.60
  -3   3   7  198.39    7.82
  -3   3   6   33.08    2.23
  -3   3   6   30.64    2.09
  -3   3   6   30.68    2.11
  -3   3   6   35.63    3.37
  -3   3   6   32.21    2.09
  -3   3   6   36.84    2.64
  -3   3   6   36.25    2.30
  -3   3   5   15.16    1.60
  -3   3   5   15.37    1.39
  -3   3   5   15.16    2.06
  -3   3   5   14.81    1.37
  -3   3   5   14.45    1.34
  -3   3   4  246.42   10.07
  -3   3   4  240.37    9.07
  -3   3   3  523.32   16.81
  -3   3   3  492.94   17.42
  -3   3   2  192.56    7.26
  -3   3   2  200.60    7.77
   3  -3  -2  191.99    7.49
  -3   3   1  171.83    6.33
   3  -3  -1  161.55    6.57
  -3   3   0  860.81   26.24
   3  -3   0  846.83   26.40
   3  -3   0  854.73   26.77
   3  -3   1 1999.14   59.96
   3  -3   1 2016.38   60.30
   3  -3   2  284.48    9.81
   3  -3   2  273.78    9.96
   3  -3   3   24.98    1.96
   3  -3   3   26.55    1.92
   3  -3   4   38.40    2.70
   3  -3   4   39.10    2.47
   3  -3   4   32.20    2.29
   3  -3   5  140.44    6.44
   3  -3   5  134.26    5.98
   3  -3   5  140.08    5.94
   3  -3   6   65.90    3.61
   3  -3   6   61.80    3.37
   3  -3   6   59.51    4.00
   3  -3   7    1.44    0.82
   3  -3   7    3.48    0.82
   3  -3   8   21.76    2.02
   3  -3   9   27.28    2.32
   3  -3   9   26.39    2.30
   3  -3  10   24.10    2.53
   3  -3  10   30.11    2.56
   3  -3  10   29.52    2.45
   3  -3  11    0.42    0.50
   3  -3  11    0.34    0.58
   3  -3  12    0.17    0.42
   3  -3  12    0.14    0.45
   3  -3  13    1.25    0.49
   3  -3  13    0.83    0.37
  -3   2  13   10.87    1.34
  -3   2  12    2.28    0.76
  -3   2  12    2.43    0.55
  -3   2  12    2.18    0.56
  -3   2  11    5.04    0.81
  -3   2  11    3.92    0.80
  -3   2  10  106.47    4.85
  -3   2   9   11.10    1.25
  -3   2   9   12.06    1.38
  -3   2   8   65.19    3.33
  -3   2   8   63.53    3.30
  -3   2   8   62.97    5.30
  -3   2   8   64.21    3.47
  -3   2   7  140.55    7.86
  -3   2   7  122.17    5.25
  -3   2   7  122.91    5.24
  -3   2   7  137.16    5.35
  -3   2   7  129.01    5.43
  -3   2   6   66.89    3.21
  -3   2   6   63.08    3.17
  -3   2   6   65.94    3.21
  -3   2   6   65.08    3.15
  -3   2   6   68.75    3.70
  -3   2   6   61.68    3.22
  -3   2   5    0.66    0.53
  -3   2   5    0.80    0.49
  -3   2   4    5.62    1.11
  -3   2   4    5.05    0.91
  -3   2   3  111.07    4.58
  -3   2   3  114.14    5.36
  -3   2   3  117.27    4.87
  -3   2   2  339.43   11.55
  -3   2   2  368.06   12.23
   3  -2  -2  353.17   11.90
  -3   2   2  346.83   11.69
   3  -2  -1  132.13    5.38
  -3   2   1  132.63    5.12
   3  -2   0  236.54    8.38
  -3   2   0  227.39    7.89
   3  -2   1  278.97    9.77
  -3   2  -2  468.32   15.35
   3  -2   2  464.98   15.68
   3  -2   2  513.31   15.80
   3  -2   3   16.50    1.56
  -3   2  -3   16.80    1.37
   3  -2   3   16.96    1.42
   3  -2   4    3.25    0.78
   3  -2   4    2.29    0.58
   3  -2   5    0.70    0.56
   3  -2   5    0.14    0.31
   3  -2   6   18.20    2.10
   3  -2   6   22.85    2.08
   3  -2   6   21.72    1.78
   3  -2   7  154.93    7.25
   3  -2   7  165.95    6.73
   3  -2   8   17.97    1.81
   3  -2   9    2.35    0.72
   3  -2   9    2.11    0.73
   3  -2   9    1.32    0.63
   3  -2  10   11.10    1.75
   3  -2  10   15.03    1.78
   3  -2  11   13.16    1.77
   3  -2  11   11.42    1.52
   3  -2  12    6.95    1.17
   3  -2  12    9.86    1.19
   3  -2  12   11.37    1.38
   3  -2  13    0.96    0.37
  -3   1  13    0.99    0.53
  -3   1  13    0.66    0.34
  -3   1  12    2.96    0.95
  -3   1  12    3.42    0.65
  -3   1  11   20.45    1.64
  -3   1  11   18.31    1.59
  -3   1  10  159.34    6.47
  -3   1  10  168.81    6.62
  -3   1   9   69.91    3.43
  -3   1   9   62.87    3.33
  -3   1   9   66.06    3.45
  -3   1   9   56.23    3.49
  -3   1   8   35.27    2.27
  -3   1   8   33.05    3.72
  -3   1   8   37.54    2.34
  -3   1   8   36.41    2.37
  -3   1   7   97.42    6.23
  -3   1   7   92.09    4.14
  -3   1   7   96.21    4.17
  -3   1   7   96.18    4.21
  -3   1   7   94.29    4.27
  -3   1   6  145.77    5.52
  -3   1   6  141.87    5.52
  -3   1   6  149.67    7.64
  -3   1   6  135.06    5.45
  -3   1   6  144.97    6.03
  -3   1   6  142.32    5.60
  -3   1   5  293.82   10.42
  -3   1   4   28.41    2.35
  -3   1   4   32.30    2.10
  -3   1   3   38.12    2.07
  -3   1   3   34.83    2.50
  -3   1   3   34.97    2.49
  -3   1   3   33.88    2.15
  -3   1   2   62.93    2.95
  -3   1   2   65.40    3.05
  -3   1   1  229.02    7.95
  -3   1   1  229.86    7.91
  -3   1   0  109.47    4.42
  -3   1   0  113.09    4.31
  -3   1  -1    5.98    0.75
   3  -1   1    4.01    0.66
   3  -1   2   38.78    2.32
  -3   1  -2   42.19    2.22
   3  -1   3  119.92    5.23
   3  -1   4    6.00    1.01
   3  -1   4    3.89    0.74
   3  -1   5    0.58    0.47
   3  -1   6   39.82    2.92
   3  -1   6   43.65    2.67
   3  -1   6   47.49    3.83
   3  -1   7   34.32    2.85
   3  -1   7   37.66    2.55
   3  -1   7   33.26    3.43
   3  -1   8   14.78    1.94
   3  -1   8   19.46    1.86
   3  -1   8   17.63    1.83
   3  -1   9    9.29    1.32
   3  -1   9   11.63    1.53
   3  -1  10   15.93    1.96
   3  -1  10   14.37    1.72
   3  -1  11    8.33    1.40
   3  -1  11    9.99    1.40
   3  -1  12    4.47    0.96
   3  -1  12    4.85    0.83
   3  -1  13    0.77    0.42
   3  -1  13    1.80    0.48
  -3   0  13    7.35    1.22
  -3   0  13    6.83    0.80
  -3   0  12    2.17    0.94
  -3   0  12    1.46    0.50
  -3   0  11   39.00    3.60
  -3   0  11   36.83    2.36
  -3   0  10   18.38    1.65
  -3   0  10   19.25    1.88
  -3   0   9   46.91    3.07
  -3   0   9   54.12    2.95
  -3   0   9   51.80    2.95
  -3   0   8  123.88    5.19
  -3   0   8  124.50    5.24
  -3   0   8  128.41    5.27
  -3   0   8  118.02    7.55
  -3   0   7  137.43    7.77
  -3   0   7  139.15    5.59
  -3   0   7  142.86    5.67
  -3   0   7  149.16    5.73
  -3   0   6  100.85    6.06
  -3   0   6  103.33    4.33
  -3   0   6  104.13    4.30
  -3   0   6  108.38    4.42
  -3   0   6  108.58    4.43
  -3   0   5   37.06    3.09
  -3   0   5   33.09    2.75
  -3   0   4  435.24   15.27
  -3   0   4  428.91   15.38
  -3   0   3  106.41    4.26
  -3   0   3  111.04    5.25
  -3   0   2   10.58    1.00
  -3   0   1  165.42    6.03
  -3   0   0   33.80    1.94
   3   0   0   32.64    2.33
   3   0   0   38.43    2.08
  -3   0  -1  308.67   10.25
   3   0   1  309.39   10.48
  -3   0  -2   51.12    2.53
   3   0   2   53.10    2.85
   3   0   3  118.99    5.14
   3   0   4  177.25    7.96
   3   0   5   13.28    1.92
   3   0   5   12.12    1.43
   3   0   6    0.28    0.60
   3   0   6    0.35    0.39
   3   0   6    0.39    0.34
   3   0   7    0.30    0.51
   3   0   7    0.41    0.49
   3   0   7   -0.14    0.37
   3   0   8   -0.23    0.50
   3   0   8    0.62    0.43
   3   0   8    0.16    0.41
   3   0   9   77.61    4.45
   3   0   9   62.80    3.81
   3   0  10   63.65    4.08
   3   0  10   61.91    3.72
   3   0  11   43.02    3.18
   3   0  11   45.50    2.86
   3   0  12    6.38    1.13
   3   0  12    5.92    0.91
  -3   0 -12    5.26    0.78
   3   0  13    3.10    0.68
   3   0  13    3.63    0.60
  -3  -1  13   29.86    2.56
  -3  -1  13   28.79    1.71
  -3  -1  12   10.63    1.78
  -3  -1  12   13.52    1.29
  -3  -1  11    0.86    0.69
  -3  -1  11    1.05    0.65
  -3  -1  11    0.81    0.49
  -3  -1  10    5.47    1.40
  -3  -1  10    2.15    0.76
  -3  -1  10    2.71    0.69
  -3  -1  10    4.95    0.89
  -3  -1   9    2.59    0.86
  -3  -1   9    2.31    0.75
  -3  -1   9    1.30    0.54
  -3  -1   9    2.21    0.69
  -3  -1   8   17.41    1.51
  -3  -1   8   20.78    1.79
  -3  -1   8   20.19    2.82
  -3  -1   8   14.77    1.45
  -3  -1   8   18.73    2.21
  -3  -1   7    5.19    1.14
  -3  -1   7    2.82    0.63
  -3  -1   7    3.67    0.72
  -3  -1   7    3.15    1.11
  -3  -1   6  189.71    8.19
  -3  -1   6  172.43    7.66
  -3  -1   6  167.06    8.48
  -3  -1   6  174.08    6.48
  -3  -1   6  181.60    6.59
  -3  -1   5  136.95    6.63
  -3  -1   5  131.21    6.72
  -3  -1   4   40.69    3.04
  -3  -1   3  771.09   23.75
  -3  -1   3  773.83   25.20
  -3  -1   2  181.71    6.43
   3   1  -2  172.05    7.49
  -3  -1   1   49.88    2.47
   3   1  -1   45.99    3.06
  -3  -1   0   27.62    1.71
   3   1   0   27.70    2.25
  -3  -1  -1   41.88    2.23
   3   1   1   44.87    2.56
  -3  -1  -2   17.32    1.33
   3   1   2   21.45    1.75
   3   1   2   19.21    1.96
   3   1   3    0.60    0.56
   3   1   3    0.95    0.49
   3   1   4   58.98    3.50
   3   1   4   52.12    3.28
   3   1   4   55.12    3.96
   3   1   5    0.52    0.50
   3   1   5    0.37    0.30
   3   1   6   49.15    3.39
   3   1   6   57.99    3.23
   3   1   6   49.63    4.11
   3   1   7    5.85    1.49
   3   1   7    6.34    1.25
   3   1   7    6.15    1.04
   3   1   8    1.40    0.69
   3   1   9   19.80    1.93
   3   1  10   22.39    2.26
   3   1  10   16.21    1.70
   3   1  11   26.59    2.40
   3   1  11   28.43    2.09
  -3  -1 -11   25.58    1.85
   3   1  12    1.51    0.59
   3   1  12    0.91    0.39
   3   1  13    6.47    0.87
  -3  -2  13   12.44    1.63
  -3  -2  13   10.59    0.98
  -3  -2  12   14.90    1.39
  -3  -2  12   13.70    1.97
  -3  -2  12   18.20    1.45
  -3  -2  12   14.42    1.74
  -3  -2  12   15.29    1.56
  -3  -2  11   24.60    2.09
  -3  -2  11   26.99    2.95
  -3  -2  11   24.70    1.98
  -3  -2  11   30.47    2.73
  -3  -2  11   27.19    1.94
  -3  -2  10   21.38    1.98
  -3  -2  10   29.92    3.16
  -3  -2  10   23.25    2.51
  -3  -2  10   21.47    1.90
  -3  -2  10   26.22    1.96
  -3  -2  10   22.76    1.85
  -3  -2   9    8.13    1.71
  -3  -2   9   10.03    1.70
  -3  -2   9    9.17    1.28
  -3  -2   9    9.61    1.19
  -3  -2   9   10.11    1.22
  -3  -2   8   37.12    3.49
  -3  -2   8   37.08    3.22
  -3  -2   8   31.30    3.69
  -3  -2   8   44.46    2.76
  -3  -2   8   39.48    2.43
  -3  -2   8   39.15    2.45
  -3  -2   7   86.08    5.29
  -3  -2   7   85.39    4.99
  -3  -2   7   72.24    5.47
  -3  -2   7   83.86    3.84
  -3  -2   7   85.15    3.86
  -3  -2   6   10.02    1.59
  -3  -2   6    9.15    1.43
  -3  -2   6    6.59    1.39
  -3  -2   6    7.32    1.50
  -3  -2   6    6.79    0.90
  -3  -2   6    7.50    0.94
   3   2  -6    7.17    1.48
   3   2  -5   99.71    5.78
  -3  -2   5  105.49    5.70
  -3  -2   4   54.39    3.63
   3   2  -4   42.74    3.45
  -3  -2   3    0.74    0.48
   3   2  -3    1.26    0.62
  -3  -2   2   69.45    3.14
   3   2  -2   63.49    4.08
  -3  -2   1  103.49    4.30
   3   2  -1  110.54    5.55
  -3  -2   0  145.22    5.57
   3   2   0  154.98    6.95
   3   2   1   22.80    2.27
   3   2   2   96.66    4.60
   3   2   2   98.79    5.29
   3   2   3   86.30    4.42
   3   2   3   86.81    5.08
   3   2   4  135.83    6.61
   3   2   4  141.67    6.40
   3   2   4  145.51    7.31
   3   2   5    6.02    1.39
   3   2   5    3.38    1.02
   3   2   6   96.10    5.32
   3   2   6   97.20    4.74
   3   2   6   98.55    6.15
   3   2   7   14.47    2.27
   3   2   7    9.57    1.58
   3   2   7   14.88    1.64
   3   2   7   16.10    1.99
  -3  -2  -8    1.01    0.54
   3   2   9    1.46    0.57
  -3  -2  -9    1.12    0.60
   3   2  10    8.27    1.40
   3   2  10    8.24    1.17
  -3  -2 -10    8.37    1.08
   3   2  11   11.25    1.49
   3   2  11    9.54    1.13
   3   2  12    2.39    0.65
   3   2  12    3.36    0.58
  -3  -3  13    1.37    0.58
  -3  -3  12    8.84    1.55
  -3  -3  12   10.66    1.52
  -3  -3  12   11.49    1.21
  -3  -3  12    9.43    1.03
  -3  -3  12   10.82    1.29
  -3  -3  11    5.83    1.37
  -3  -3  11    5.63    1.04
  -3  -3  11    6.51    1.37
  -3  -3  11    5.83    1.01
  -3  -3  11    5.51    0.88
  -3  -3  10    0.88    0.61
  -3  -3  10    0.48    0.78
  -3  -3  10    0.28    0.51
  -3  -3  10   -0.24    0.52
  -3  -3  10   -0.12    0.45
  -3  -3  10    0.30    0.59
  -3  -3   9    2.72    1.02
  -3  -3   9    3.23    1.03
  -3  -3   9    3.29    0.85
  -3  -3   9    2.70    0.74
  -3  -3   9    2.15    0.71
  -3  -3   8    0.57    0.63
  -3  -3   8    0.97    0.58
  -3  -3   8   -0.28    0.51
  -3  -3   8   -0.12    0.40
  -3  -3   8    0.68    0.53
  -3  -3   8    0.36    0.49
  -3  -3   7   16.65    2.26
  -3  -3   7   20.75    2.32
  -3  -3   7   19.25    1.61
  -3  -3   7   18.57    1.56
  -3  -3   7   22.13    1.75
  -3  -3   6   28.13    2.83
  -3  -3   6   30.31    2.71
  -3  -3   6   22.94    2.61
  -3  -3   6   29.42    1.96
  -3  -3   6   29.08    1.87
   3   3  -6   23.50    2.81
  -3  -3   6   28.08    1.87
  -3  -3   6   33.02    2.10
  -3  -3   5   75.14    4.68
  -3  -3   5   82.21    4.56
  -3  -3   5   72.07    4.70
  -3  -3   5   79.09    3.55
  -3  -3   5   79.19    3.48
   3   3  -5   76.36    5.14
  -3  -3   5   78.53    3.51
  -3  -3   5   76.33    3.41
  -3  -3   5   84.04    3.71
  -3  -3   4   23.73    2.43
   3   3  -4   31.82    3.05
  -3  -3   3   42.54    3.22
   3   3  -3   43.38    3.52
   3   3  -2  245.18   10.46
   3   3  -1    5.77    1.27
   3   3   0   62.10    4.24
   3   3   1   -0.21    0.71
   3   3   2  178.55    7.57
   3   3   2  194.52    8.43
   3   3   3   41.23    3.42
   3   3   3   41.22    2.93
  -3  -3  -3   38.67    2.24
   3   3   4    7.47    1.54
   3   3   4    8.41    1.54
  -3  -3  -4    6.61    1.10
   3   3   4    8.66    1.37
  -3  -3  -4    9.43    1.05
   3   3   5    2.91    1.03
   3   3   5    1.61    0.93
   3   3   5    2.85    0.87
  -3  -3  -5    3.99    0.77
   3   3   6   42.51    3.93
  -3  -3  -6   49.42    2.85
  -3  -3  -7   68.75    3.55
  -3  -3  -8   25.51    1.99
  -3  -3  -9    1.17    0.57
   3   3  10   18.67    2.00
   3   3  11    0.91    0.50
   3   3  12    6.15    0.87
  -3  -4  13   10.78    1.03
  -3  -4  12    9.55    1.55
  -3  -4  12    7.75    1.06
  -3  -4  12   12.50    1.58
  -3  -4  12    8.78    1.04
  -3  -4  11   57.32    3.26
  -3  -4  11   68.86    4.65
  -3  -4  11   63.85    4.08
  -3  -4  11   57.89    3.21
  -3  -4  11   59.23    2.99
  -3  -4  10   19.38    1.81
  -3  -4  10   23.38    2.77
  -3  -4  10   18.55    2.26
  -3  -4  10   21.77    1.89
  -3  -4  10   20.30    1.74
  -3  -4  10   20.67    1.68
  -3  -4  10   22.16    1.83
  -3  -4   9    4.16    1.27
  -3  -4   9    4.92    1.19
  -3  -4   9    4.79    0.99
  -3  -4   9    6.57    1.05
  -3  -4   9    4.21    0.84
  -3  -4   9    4.51    0.89
  -3  -4   8    4.35    1.21
  -3  -4   8    7.32    1.48
  -3  -4   8    5.69    1.05
  -3  -4   8    7.42    1.11
  -3  -4   8    5.12    0.87
  -3  -4   8    4.98    0.91
  -3  -4   7    5.62    0.98
  -3  -4   7    4.92    1.29
  -3  -4   7    3.48    1.05
  -3  -4   7    4.46    0.94
  -3  -4   7    6.51    1.01
  -3  -4   7    5.26    0.85
  -3  -4   6   49.16    3.59
  -3  -4   6   50.63    2.78
  -3  -4   6   47.76    2.64
  -3  -4   6   44.51    2.54
  -3  -4   6   51.98    2.86
  -3  -4   6   46.63    3.75
  -3  -4   5  196.25    8.86
  -3  -4   5  183.74    8.78
  -3  -4   5  194.59    7.21
   3   4  -5  193.58    9.67
  -3  -4   5  195.61    7.14
  -3  -4   5  187.23    8.36
  -3  -4   5  199.17    7.31
  -3  -4   4   27.24    2.70
  -3  -4   4   31.92    1.98
   3   4  -4   31.91    3.29
  -3  -4   4   31.77    1.93
  -3  -4   4   29.29    1.87
  -3  -4   4   28.09    1.96
  -3  -4   3   -0.22    0.37
  -3  -4   3    0.51    0.37
  -3  -4   3    0.60    0.43
   3   4  -3   -0.29    0.49
   3   4  -2   37.61    3.51
   3   4  -1   90.78    5.70
   3   4   0    3.91    1.15
  -3  -4  -1    5.18    0.74
   3   4   1    3.70    1.28
  -3  -4  -1    4.39    0.73
  -3  -4  -2    1.50    0.43
  -3  -4  -2    1.64    0.64
   3   4   2    1.66    0.65
  -3  -4  -2    1.59    0.52
   3   4   3   11.28    1.81
  -3  -4  -3    8.67    1.33
   3   4   3   10.37    1.53
  -3  -4  -3   10.22    1.13
   3   4   4  187.25    8.91
  -3  -4  -4  186.11    8.01
   3   4   4  205.66    9.41
   3   4   4  173.31    8.21
  -3  -4  -4  193.20    7.18
   3   4   5   22.39    2.70
  -3  -4  -5   21.91    2.21
   3   4   5   19.13    2.61
  -3  -4  -5   27.02    1.95
  -3  -4  -6  282.84   10.14
  -3  -4  -7  259.13    9.43
   3   4   8    0.43    0.52
  -3  -4  -8    1.08    0.55
   3   4   9    6.80    1.26
  -3  -4  -9    5.53    0.86
   3   4  10    3.01    0.79
   3   4  10    1.61    0.61
   3   4  11    9.16    1.16
  -3  -5  13   10.33    0.91
  -3  -5  12    0.38    0.39
  -3  -5  11    2.93    0.72
  -3  -5  11    3.07    0.88
  -3  -5  11    2.59    0.70
  -3  -5  11    1.96    0.57
  -3  -5  10   20.27    1.79
  -3  -5  10   17.67    2.15
  -3  -5  10   18.09    1.66
  -3  -5  10   19.77    1.70
  -3  -5   9  133.12    7.23
  -3  -5   9  119.45    6.47
  -3  -5   9  125.82    5.51
  -3  -5   9  126.71    5.47
  -3  -5   8   23.13    2.75
  -3  -5   8   21.20    2.44
  -3  -5   8   24.98    2.04
  -3  -5   8   24.82    1.98
  -3  -5   7  151.81    7.40
  -3  -5   7  155.56    6.31
  -3  -5   7  154.16    6.27
  -3  -5   7  147.21    6.19
  -3  -5   6   68.31    4.45
  -3  -5   6   72.73    3.61
  -3  -5   6   72.85    3.56
  -3  -5   6   72.52    3.64
   3   5  -5   43.56    4.20
  -3  -5   5   39.46    2.40
  -3  -5   5   43.02    2.57
   3   5  -4  248.51   11.85
  -3  -5   4  248.80    8.86
  -3  -5   4  252.09    8.96
   3   5  -3  129.49    7.52
  -3  -5   3  122.90    4.98
  -3  -5   3  126.49    5.09
  -3  -5   3  118.40    5.05
  -3  -5   2   17.77    1.41
  -3  -5   2   17.30    1.47
   3   5  -1   92.19    5.98
  -3  -5   1  103.80    4.38
   3   5   0   11.31    2.02
  -3  -5   0   11.70    1.50
  -3  -5   0   11.51    1.17
   3   5   1   41.08    3.69
  -3  -5  -1   42.01    3.07
  -3  -5  -1   46.06    2.63
  -3  -5  -1   47.41    2.57
   3   5   2    8.54    1.39
   3   5   2    9.72    1.78
  -3  -5  -2   10.58    1.51
   3   5   2    9.72    1.53
  -3  -5  -2    8.36    1.08
  -3  -5  -2    8.43    1.02
   3   5   3   97.69    5.18
   3   5   3   90.60    6.00
  -3  -5  -3  106.97    5.50
   3   5   3  102.89    5.64
  -3  -5  -3  110.52    4.70
   3   5   4  149.86    7.94
  -3  -5  -4  156.32    7.10
  -3  -5  -4  144.24    6.05
  -3  -5  -5   84.41    4.94
  -3  -5  -5   96.03    4.40
  -3  -5  -6  115.29    5.09
  -3  -5  -7   36.27    2.39
   3   5   8   29.54    2.63
  -3  -5  -8   21.87    1.74
   3   5   9   16.40    1.83
   3   5  10    1.22    0.55
   3   5  10    1.74    0.57
  -3  -6  12   -0.14    0.32
  -3  -6  11   -0.10    0.34
  -3  -6  11    0.29    0.44
  -3  -6  11    0.38    0.42
  -3  -6  10   11.71    1.30
  -3  -6  10   14.22    1.38
  -3  -6   9    7.75    1.43
  -3  -6   9    8.94    1.16
  -3  -6   9    5.24    0.93
  -3  -6   8   41.99    3.38
  -3  -6   8   42.67    2.67
  -3  -6   8   47.68    2.82
  -3  -6   7  124.07    5.40
  -3  -6   6   48.24    2.84
  -3  -6   5   95.72    4.37
   3   6  -4   19.08    2.84
  -3  -6   4   25.62    1.89
  -3  -6   3    0.43    0.41
   3   6  -3    0.68    0.88
  -3  -6   3    0.46    0.42
   3   6  -2   53.04    4.61
   3   6  -1   49.06    4.37
  -3  -6   1   55.76    2.99
   3   6   0   50.14    4.33
  -3  -6   0   49.83    3.42
  -3  -6   0   55.91    2.97
   3   6   1   32.40    2.77
   3   6   1   31.76    3.41
  -3  -6  -1   27.67    2.53
  -3  -6  -1   27.69    2.00
   3   6   2   43.94    3.27
  -3  -6  -2   46.25    3.44
   3   6   2   47.53    3.65
  -3  -6  -2   53.78    2.96
   3   6   3    3.01    1.04
   3   6   3    3.66    1.34
  -3  -6  -3    3.24    0.95
  -3  -6  -3    5.10    0.92
  -3  -6  -4    8.06    1.43
  -3  -6  -4    7.52    1.10
  -3  -6  -5    3.60    1.02
  -3  -6  -5    4.17    0.88
  -3  -6  -6   87.16    4.80
  -3  -6  -6   78.96    3.96
   3   6   7    3.36    0.95
  -3  -6  -7    2.66    0.68
   3   6   8   -0.18    0.35
   3   6   9    0.28    0.37
   3   6  10    0.38    0.29
   3   6  10   -0.10    0.23
  -3  -7  12    1.00    0.35
  -3  -7  11   -0.08    0.35
  -3  -7  10    9.30    1.11
  -3  -7   9   25.96    1.92
  -3  -7   8   22.43    1.84
  -3  -7   7   16.29    1.56
  -3  -7   7   18.65    1.65
  -3  -7   6   46.11    2.74
  -3  -7   5  152.61    5.96
  -3  -7   5  135.39    5.77
  -3  -7   4   37.33    2.41
  -3  -7   3   69.21    3.56
   3   7  -2   50.67    4.59
   3   7  -1   26.80    2.59
   3   7  -1   25.02    3.28
   3   7   0   10.07    1.68
  -3  -7   0   16.23    1.88
   3   7   1   15.50    1.97
  -3  -7  -1   18.41    2.07
   3   7   2   14.30    1.83
  -3  -7  -2   13.93    1.88
   3   7   3   44.06    3.18
  -3  -7  -3   43.07    3.37
   3   7   4   -0.17    0.59
  -3  -7  -4    0.22    0.56
  -3  -7  -5    4.04    1.03
  -3  -7  -6    3.02    0.87
   3   7   7    6.12    1.12
   3   7   8    3.62    0.80
   3   7   9    4.49    0.70
   3   7   9    1.97    0.49
  -3  -8  11    3.34    0.55
  -3  -8  10    1.52    0.45
  -3  -8   9   18.04    1.45
  -3  -8   8    9.37    1.09
  -3  -8   8    8.77    1.08
  -3  -8   7   19.28    1.64
  -3  -8   7   19.11    1.61
  -3  -8   6    9.55    1.20
  -3  -8   6   10.25    1.21
  -3  -8   5   13.33    1.37
  -3  -8   4    2.81    0.70
   3   8  -3   18.08    2.17
  -3  -8   3   19.98    1.73
   3   8  -2   19.16    2.23
  -3  -8   2   22.52    1.87
   3   8  -1    0.21    0.71
   3   8   0    0.20    0.72
  -3  -8   0    0.39    0.46
   3   8   1    4.47    1.13
  -3  -8  -1    6.95    1.33
   3   8   2   44.35    3.25
  -3  -8  -2   55.07    3.71
   3   8   3   61.88    3.72
  -3  -8  -3   64.21    4.10
  -3  -8  -4    2.12    0.86
  -3  -8  -5   12.31    1.57
   3   8   6    1.12    0.50
  -3  -8  -6    2.12    0.66
   3   8   7    3.93    0.76
   3   8   8    2.76    0.56
  -3  -9  10    0.44    0.28
  -3  -9   9    4.12    0.65
  -3  -9   8    9.97    1.01
  -3  -9   8    9.36    0.98
  -3  -9   7    3.84    0.75
  -3  -9   6   45.92    2.62
  -3  -9   5    0.34    0.45
  -3  -9   4   -0.22    0.47
  -3  -9   3    0.58    0.47
   3   9  -2   11.71    1.68
  -3  -9   2   15.18    1.48
   3   9  -1    0.37    0.65
  -3  -9   1   -0.12    0.35
   3   9   0    9.95    1.50
  -3  -9   0   10.82    1.25
   3   9   1   18.31    1.91
  -3  -9  -1   19.16    2.01
   3   9   2   48.28    3.08
  -3  -9  -2   48.22    3.29
  -3  -9  -3    5.86    1.11
  -3  -9  -4    0.15    0.39
   3   9   5    0.27    0.32
  -3  -9  -5    0.38    0.33
   3   9   6    2.19    0.56
  -3  -9  -6    1.59    0.47
  -3 -10   8    9.17    0.84
  -3 -10   7    2.33    0.52
  -3 -10   6   38.97    2.16
  -3 -10   5   15.46    1.30
  -3 -10   4    8.32    0.97
  -3 -10   4    7.16    0.90
  -3 -10   3    4.12    0.71
  -3 -10   3    4.09    0.75
   3  10  -2    3.36    0.84
  -3 -10   2    4.62    0.76
   3  10  -1   15.65    1.64
  -3 -10   1   17.31    1.42
   3  10   0   12.60    1.43
  -3 -10   0   10.28    1.07
  -3 -10  -1    6.83    1.05
  -3 -10  -1    7.82    0.91
  -3 -10  -2   11.25    1.31
  -3 -10  -2    9.08    0.93
  -3 -10  -3    6.72    0.96
   3  10   4    1.90    0.51
  -3 -10  -4    2.47    0.57
   3  11  -6    1.55    0.45
  -3 -11   6    2.57    0.45
   3  11  -5    2.34    0.61
  -3 -11   5    3.15    0.52
   3  11  -4    0.29    0.42
  -3 -11   4    0.39    0.30
   3  11  -3    2.33    0.61
  -3 -11   3    2.28    0.47
  -3 -11   2    0.20    0.25
  -3 -11   1    0.46    0.28
  -3 -11   0    0.91    0.32
  -3 -11  -1    0.74    0.28
  -3 -11  -2    0.84    0.32
  -4  13  -2  104.40    3.80
  -4  12   3    5.40    0.63
   4 -12  -3    4.80    0.76
   4 -12  -2    1.45    0.53
  -4  12   1   24.57    1.49
   4 -12  -1   26.08    2.06
  -4  12   0   29.22    1.74
   4 -12   0   33.35    2.41
  -4  12  -1    7.77    0.88
   4 -12   1    7.92    1.16
  -4  12  -2    7.02    0.83
  -4  12  -3   36.62    1.99
   4 -12   3   35.40    2.40
  -4  12  -4   26.98    1.58
   4 -12   4   25.61    2.00
   4 -12   5    0.12    0.29
   4 -12   6   17.37    1.49
   4 -12   7    0.08    0.21
  -4  11   5   13.71    1.00
  -4  11   5   10.86    0.92
  -4  11   4   30.21    1.80
   4 -11  -4   29.66    2.22
   4 -11  -3   58.56    3.55
   4 -11  -2    6.08    1.17
  -4  11   1   23.06    1.65
   4 -11  -1   20.52    2.19
  -4  11   0   70.36    3.39
   4 -11   0   67.15    4.22
  -4  11  -1   73.67    3.59
   4 -11   1   81.09    4.61
  -4  11  -2   31.69    2.09
   4 -11   2   36.04    2.85
  -4  11  -3   16.29    1.43
   4 -11   3   18.30    1.96
  -4  11  -4   28.15    1.84
   4 -11   4   27.02    2.40
   4 -11   5   54.45    3.49
   4 -11   6    0.15    0.43
  -4  11  -7    0.07    0.25
   4 -11   7    0.26    0.38
  -4  11  -8    0.92    0.32
  -4  10   6   32.04    1.82
  -4  10   5    1.94    0.51
   4 -10  -4    5.70    1.13
   4 -10  -3   20.02    2.26
   4 -10  -2    3.50    1.02
  -4  10   1    0.93    0.51
   4 -10  -1    0.43    0.51
   4 -10  -1    1.44    0.78
  -4  10   0   -0.12    0.40
   4 -10   0   -0.23    0.59
   4 -10   0    0.48    0.71
  -4  10  -1    3.38    0.78
   4 -10   1    5.36    1.27
   4 -10   1    6.16    1.39
  -4  10  -2   24.56    1.91
   4 -10   2   21.66    2.45
   4 -10   2   24.40    2.43
   4 -10   2   21.79    2.40
  -4  10  -3    0.48    0.46
   4 -10   3    1.81    0.86
   4 -10   3    0.22    0.53
  -4  10  -4    1.58    0.56
   4 -10   4    1.07    0.63
   4 -10   4    0.66    0.57
   4 -10   5   14.45    1.89
   4 -10   6    1.57    0.67
   4 -10   7    0.17    0.44
  -4  10  -8    1.36    0.45
  -4  10  -9    0.07    0.27
  -4   9   8   15.06    1.01
  -4   9   8   14.45    1.01
  -4   9   7   22.51    1.51
  -4   9   6   37.43    2.21
   4  -9  -4  149.55    7.35
   4  -9  -3   19.93    2.40
   4  -9  -2   11.11    1.88
  -4   9   1    7.79    1.08
   4  -9  -1    8.16    1.51
   4  -9  -1    7.72    1.53
  -4   9   0   60.83    3.35
   4  -9   0   61.03    4.26
  -4   9  -1   76.05    3.84
   4  -9   1   73.04    4.78
   4  -9   1   72.75    4.56
  -4   9  -2   76.93    3.91
   4  -9   2   74.27    4.86
   4  -9   2   80.67    4.87
  -4   9  -3    8.65    1.13
   4  -9   3    4.76    1.20
   4  -9   3    7.56    1.49
  -4   9  -4   48.71    2.83
   4  -9   4   48.00    3.65
   4  -9   4   47.40    3.65
   4  -9   5   26.42    2.48
   4  -9   5   22.68    2.48
   4  -9   6    4.04    0.99
   4  -9   6    3.36    0.98
   4  -9   7   11.82    1.61
   4  -9   7    8.71    1.48
  -4   9  -8   16.58    1.44
   4  -9   8   17.17    1.90
  -4   9  -9    0.99    0.39
  -4   9 -10    1.31    0.38
  -4   8   9    5.19    0.62
  -4   8   8   -0.23    0.30
  -4   8   8   -0.08    0.29
  -4   8   7   19.24    1.55
  -4   8   7   21.27    1.59
  -4   8   6   24.05    1.85
  -4   8   6   22.26    1.75
  -4   8   5    1.26    0.55
  -4   8   4   12.95    1.47
   4  -8  -3    8.63    1.66
  -4   8   2   26.01    1.97
  -4   8   1   46.55    2.75
   4  -8  -1   41.70    3.41
  -4   8   0   18.77    1.70
   4  -8   0   18.89    2.25
  -4   8  -1   31.25    2.26
   4  -8   1   28.45    2.79
   4  -8   1   32.64    2.83
  -4   8  -2   12.87    1.39
   4  -8   2   10.38    1.68
   4  -8   2   11.94    1.72
  -4   8  -3   23.89    1.93
   4  -8   3   25.58    2.62
   4  -8   3   24.22    2.55
   4  -8   4   84.61    5.03
   4  -8   4   85.21    5.12
   4  -8   5   23.74    2.43
   4  -8   5   23.68    2.54
   4  -8   6    0.22    0.52
   4  -8   6    0.23    0.51
   4  -8   7    1.92    0.73
  -4   8  -8   10.58    1.23
   4  -8   8    9.67    1.52
  -4   8  -9   -0.21    0.40
   4  -8   9    0.54    0.58
  -4   8 -10    2.65    0.56
   4  -8  11   11.64    1.13
  -4   7  10   21.94    1.30
  -4   7   9   19.03    1.33
  -4   7   9   19.29    1.42
  -4   7   8    0.20    0.33
  -4   7   8    0.10    0.32
  -4   7   7   22.48    1.77
  -4   7   7   21.18    1.74
  -4   7   7   22.57    1.78
  -4   7   6    4.18    0.89
  -4   7   6    5.17    0.91
  -4   7   5   72.79    3.89
  -4   7   5   66.68    3.55
  -4   7   4   88.78    4.42
  -4   7   2    1.23    0.60
  -4   7   2    0.46    0.37
  -4   7   1   37.69    2.39
  -4   7   0    6.20    0.96
  -4   7  -1    0.48    0.44
   4  -7   1    1.35    0.65
  -4   7  -2   14.84    1.43
   4  -7   2   11.62    1.67
   4  -7   3    9.66    1.63
  -4   7  -3    7.64    1.09
   4  -7   3    8.77    1.62
   4  -7   3    7.30    1.36
   4  -7   4   12.17    1.88
   4  -7   4   11.19    1.83
   4  -7   4   13.74    1.78
   4  -7   4   15.61    1.98
   4  -7   5   60.98    4.03
   4  -7   5   61.58    4.16
   4  -7   6   72.43    4.50
   4  -7   6   72.92    4.62
   4  -7   7   21.79    2.37
  -4   7  -8   84.91    4.07
   4  -7   8   76.63    4.72
  -4   7  -9   12.02    1.29
   4  -7   9    9.82    1.53
  -4   7 -10    1.56    0.50
   4  -7  10    2.61    0.75
   4  -7  11    2.40    0.62
   4  -7  12    5.97    0.74
  -4   6  10   39.38    2.07
  -4   6  10   38.34    2.03
  -4   6   9   34.33    2.02
  -4   6   9   32.33    2.06
  -4   6   9   32.28    2.03
  -4   6   8   38.63    2.35
  -4   6   8   35.25    2.33
  -4   6   8   38.20    2.37
  -4   6   7    6.87    1.03
  -4   6   7    8.67    1.14
  -4   6   7   10.52    1.25
  -4   6   6   13.17    1.47
  -4   6   6   15.47    1.52
  -4   6   5   22.44    1.97
  -4   6   5   20.05    1.78
  -4   6   4  116.76    6.13
  -4   6   4  128.80    5.57
  -4   6   4  122.08    7.18
  -4   6   3   34.05    2.81
  -4   6   2    1.13    0.67
  -4   6   2    0.53    0.36
  -4   6   1   27.56    1.92
   4  -6  -1   27.02    2.87
  -4   6   0  119.54    5.02
   4  -6   0  122.69    5.69
   4  -6   0  115.22    6.53
  -4   6  -1   17.46    1.49
   4  -6   1   13.89    1.68
   4  -6   1   14.06    2.08
  -4   6  -2   17.06    1.46
   4  -6   2   10.56    1.64
   4  -6   2   12.53    1.62
   4  -6   2   15.68    1.91
   4  -6   2   12.79    1.97
   4  -6   3   21.33    2.33
  -4   6  -3   23.79    1.78
   4  -6   3   22.57    2.38
   4  -6   3   20.70    2.14
   4  -6   3   20.77    2.51
   4  -6   4   40.74    3.39
   4  -6   4   42.02    3.36
   4  -6   4   42.57    3.17
   4  -6   5    1.36    0.71
   4  -6   5    0.24    0.41
   4  -6   5    1.17    0.72
   4  -6   5    0.62    0.57
   4  -6   6   40.21    3.19
   4  -6   7  492.29   17.63
  -4   6  -8  392.12   13.65
   4  -6   8  413.19   15.00
  -4   6  -9   15.12    1.50
   4  -6   9   15.18    1.83
   4  -6   9   15.56    1.91
   4  -6  10    1.04    0.54
   4  -6  11    0.29    0.31
   4  -6  11   -0.13    0.42
   4  -6  12   21.95    1.71
   4  -6  12   28.19    1.81
  -4   5  11    2.36    0.47
  -4   5  10    0.24    0.29
  -4   5  10    0.89    0.41
  -4   5  10    0.66    0.40
  -4   5   9   -0.21    0.34
  -4   5   9    0.66    0.47
  -4   5   9   -0.12    0.36
  -4   5   8   65.98    3.46
  -4   5   8   73.78    3.62
  -4   5   8   61.94    3.46
  -4   5   7    3.39    0.80
  -4   5   7    4.49    0.89
  -4   5   7    5.40    0.93
  -4   5   7    6.35    1.05
  -4   5   6  268.10    9.88
  -4   5   6  273.74    9.85
  -4   5   6  262.91    9.78
  -4   5   5  299.71   13.44
  -4   5   5  317.72   11.16
  -4   5   5  317.04   11.06
  -4   5   5  303.55   11.95
  -4   5   4    4.42    1.02
  -4   5   4    5.45    0.94
  -4   5   4    4.53    0.83
  -4   5   3  306.48   11.71
  -4   5   3  316.31   11.01
  -4   5   2  116.22    5.41
  -4   5   2  103.70    4.48
   4  -5  -2  105.46    5.84
  -4   5   1    0.10    0.31
   4  -5  -1    0.22    0.49
  -4   5   0   11.39    1.16
   4  -5   0   12.25    1.42
   4  -5   0    9.68    1.59
  -4   5  -1   19.11    1.53
   4  -5   1   18.51    1.98
   4  -5   1   23.09    2.00
   4  -5   1   17.61    2.13
   4  -5   2    7.30    1.26
  -4   5  -2    8.01    0.99
   4  -5   2   10.53    1.48
   4  -5   2    8.37    1.24
   4  -5   2   10.03    1.59
   4  -5   3   13.19    1.69
  -4   5  -3   11.10    1.16
   4  -5   3   10.49    1.51
   4  -5   3   11.23    1.45
   4  -5   3    8.33    1.49
   4  -5   4   63.73    4.24
   4  -5   4   67.40    4.20
   4  -5   4   66.47    4.12
   4  -5   4   62.01    3.80
   4  -5   5  142.81    7.27
   4  -5   5  147.16    7.07
   4  -5   5  143.03    6.90
   4  -5   5  142.52    6.30
  -4   5  -6  105.06    4.71
   4  -5   6  109.58    6.25
   4  -5   6  106.79    5.85
   4  -5   6   97.10    5.51
   4  -5   6  104.32    5.17
  -4   5  -7   57.80    3.20
   4  -5   7   51.57    3.45
  -4   5  -8    3.83    0.84
   4  -5   8    5.57    1.21
  -4   5  -9   12.91    1.39
   4  -5   9   15.52    1.96
   4  -5   9   15.15    1.88
   4  -5  10   31.08    2.69
   4  -5  10   33.90    2.60
   4  -5  11   -0.16    0.45
   4  -5  11   -0.14    0.41
   4  -5  12    0.12    0.29
   4  -5  12   -0.10    0.32
  -4   4  11    4.65    0.69
  -4   4  10   15.88    1.35
  -4   4  10   18.75    1.47
  -4   4  10   17.25    1.49
  -4   4   9   38.56    2.38
  -4   4   9   37.31    2.38
  -4   4   9   37.78    2.47
  -4   4   8    8.04    1.10
  -4   4   8    6.65    1.02
  -4   4   8    7.00    1.09
  -4   4   7   26.39    2.08
  -4   4   7   25.55    2.01
  -4   4   7   26.56    2.03
  -4   4   7   27.54    2.15
  -4   4   6   35.80    2.46
  -4   4   6   37.02    2.43
  -4   4   6   37.24    2.42
  -4   4   6   31.90    2.76
  -4   4   6   32.56    2.37
  -4   4   5  122.61    7.17
  -4   4   5  127.02    5.43
  -4   4   5  125.61    5.31
  -4   4   5  121.70    6.01
  -4   4   5  124.36    5.38
  -4   4   4  579.15   18.64
  -4   4   4  565.48   18.46
  -4   4   4  582.38   19.53
  -4   4   4  569.69   18.49
  -4   4   3  181.31    6.81
  -4   4   3  180.57    7.56
  -4   4   2   18.60    1.77
  -4   4   2   18.33    1.43
   4  -4  -2   15.57    1.89
  -4   4   2   18.15    1.78
  -4   4   1  193.92    7.12
   4  -4  -1  196.65    8.40
  -4   4   1  203.69    7.81
  -4   4   0  117.36    4.77
   4  -4   0  123.26    5.97
  -4   4  -1  263.16    9.29
   4  -4   1  278.46   10.25
   4  -4   1  279.78    9.97
   4  -4   1  271.09   10.68
  -4   4  -2   38.96    2.20
   4  -4   2   38.99    2.74
   4  -4   2   40.59    2.64
   4  -4   2   33.78    2.30
   4  -4   2   36.11    2.88
  -4   4  -3  157.11    6.18
  -4   4  -3  170.58    6.91
   4  -4   3  173.65    7.27
   4  -4   3  179.30    7.03
   4  -4   3  167.26    6.69
   4  -4   3  154.10    7.32
  -4   4  -4    4.35    0.77
   4  -4   4    5.26    1.14
   4  -4   4    3.78    0.92
   4  -4   4    5.09    0.99
  -4   4  -5    2.02    0.58
   4  -4   5    0.91    0.59
   4  -4   5    0.81    0.56
   4  -4   5    1.54    0.62
   4  -4   5    1.74    0.62
  -4   4  -6    9.27    1.17
   4  -4   6    9.89    1.67
   4  -4   6   14.05    1.83
   4  -4   6    8.86    1.44
   4  -4   6   10.08    1.36
  -4   4  -7  203.92    7.77
   4  -4   7  203.01    8.37
  -4   4  -8   68.42    3.50
   4  -4   8   58.73    3.76
   4  -4   9    3.46    0.88
   4  -4  10    0.21    0.49
   4  -4  10    0.50    0.61
   4  -4  11   -0.17    0.34
   4  -4  11    0.14    0.44
   4  -4  12    0.53    0.39
   4  -4  12    1.29    0.49
  -4   3  12    0.12    0.24
  -4   3  11    1.71    0.50
  -4   3  10   -0.10    0.35
  -4   3  10    0.10    0.32
  -4   3  10    0.34    0.43
  -4   3   9    1.57    0.60
  -4   3   9    2.89    0.69
  -4   3   9    1.04    0.51
  -4   3   8   41.51    2.64
  -4   3   8   41.83    2.64
  -4   3   8   43.22    2.75
  -4   3   7   65.37    3.49
  -4   3   7   64.25    3.44
  -4   3   7   62.20    3.40
  -4   3   7   64.34    3.52
  -4   3   6    9.24    1.25
  -4   3   6   11.03    1.27
  -4   3   6   13.03    1.37
  -4   3   6   11.81    1.57
  -4   3   6   12.20    1.39
  -4   3   5    0.24    0.41
  -4   3   5    0.23    0.39
  -4   3   5    0.57    0.42
  -4   3   5    0.18    0.42
  -4   3   5    0.49    0.47
  -4   3   4   60.49    3.22
  -4   3   4   66.40    3.25
  -4   3   4   64.05    3.74
  -4   3   4   63.81    3.27
  -4   3   3   82.02    3.81
  -4   3   3   83.10    3.74
  -4   3   3   88.98    4.42
  -4   3   3   82.29    3.80
  -4   3   2  141.65    5.96
   4  -3  -2  140.44    6.39
  -4   3   2  136.04    5.91
  -4   3   1  183.73    7.18
  -4   3   1  180.42    7.05
   4  -3  -1  170.33    7.47
  -4   3   0    0.40    0.41
   4  -3   0    0.51    0.55
  -4   3  -1   79.32    4.05
   4  -3   1   86.82    4.25
   4  -3   1   84.75    4.53
  -4   3  -2   -0.13    0.36
   4  -3   2   -0.15    0.35
   4  -3   2   -0.17    0.45
  -4   3  -3  157.78    6.25
  -4   3  -3  174.36    6.87
   4  -3   3  174.07    7.21
   4  -3   3  173.84    6.86
   4  -3   3  170.14    6.73
   4  -3   3  176.35    7.42
  -4   3  -4  181.44    6.93
   4  -3   4  199.83    7.97
   4  -3   4  186.99    7.27
   4  -3   4  186.91    7.40
  -4   3  -5   50.47    2.71
   4  -3   5   45.70    3.46
   4  -3   5   49.80    3.34
   4  -3   5   46.34    2.90
   4  -3   5   42.95    2.88
  -4   3  -6   47.16    2.70
   4  -3   6   44.29    3.59
   4  -3   6   48.46    3.37
   4  -3   6   43.41    2.92
  -4   3  -7   35.76    2.33
   4  -3   7   35.17    2.66
   4  -3   8   30.81    2.52
   4  -3   9   93.12    4.94
   4  -3   9   96.72    4.92
   4  -3  10   33.94    2.87
   4  -3  10   30.48    2.44
   4  -3  10   30.47    2.46
   4  -3  11    8.63    1.33
   4  -3  11    9.43    1.25
   4  -3  12    0.66    0.39
   4  -3  12    0.29    0.34
   4  -3  12    0.32    0.33
  -4   2  12    2.49    0.48
  -4   2  11    1.49    0.49
  -4   2  10   34.26    2.18
  -4   2  10   32.25    2.20
  -4   2   9    4.21    0.86
  -4   2   9    4.47    0.85
  -4   2   9    5.31    0.93
  -4   2   8   29.60    2.19
  -4   2   8   32.41    2.26
  -4   2   8   33.71    2.36
  -4   2   7   11.10    1.29
  -4   2   7    8.96    1.92
  -4   2   7   11.68    1.31
  -4   2   7   10.32    1.24
  -4   2   7   11.79    1.37
  -4   2   6   39.75    2.52
  -4   2   6   38.93    2.46
  -4   2   6   38.94    2.45
  -4   2   6   37.69    2.51
  -4   2   5   45.31    2.66
  -4   2   5   48.22    2.64
  -4   2   5   44.81    2.61
  -4   2   5   41.80    3.00
  -4   2   5   47.13    2.72
  -4   2   4   27.09    1.89
  -4   2   4   25.88    1.77
  -4   2   4   25.00    1.78
  -4   2   4   26.89    2.19
  -4   2   4   24.01    1.81
  -4   2   3   47.82    2.61
  -4   2   3   50.60    2.62
  -4   2   3   47.75    2.98
  -4   2   3   52.98    2.74
  -4   2   2  101.02    4.62
  -4   2   2  100.86    4.62
   4  -2  -2   97.67    4.92
  -4   2   1  116.89    5.17
  -4   2   1  121.61    5.10
   4  -2  -1  118.56    5.54
  -4   2   0   74.71    3.75
   4  -2   0   69.09    3.93
  -4   2  -1    0.12    0.36
   4  -2   1    0.48    0.47
  -4   2  -2   34.13    2.28
   4  -2   2   31.39    2.46
  -4   2  -3  393.55   13.08
   4  -2   3  407.47   13.57
   4  -2   3  400.86   14.14
  -4   2  -4  189.77    7.15
   4  -2   4  208.40    7.62
   4  -2   4  190.97    7.60
  -4   2  -5   -0.21    0.36
   4  -2   5   -0.14    0.33
   4  -2   5    0.14    0.37
  -4   2  -6    1.24    0.52
   4  -2   6    0.65    0.90
   4  -2   6    1.43    0.63
   4  -2   6    0.61    0.50
   4  -2   6    0.15    0.39
  -4   2  -7   13.65    1.37
   4  -2   7   15.68    2.54
   4  -2   7   13.11    1.84
   4  -2   7   12.92    1.59
   4  -2   8    6.79    1.18
   4  -2   9    4.87    1.03
   4  -2   9    4.87    1.03
   4  -2  10    1.23    0.64
   4  -2  10    1.30    0.55
   4  -2  10    1.37    0.63
   4  -2  11   11.05    1.47
   4  -2  11    9.30    1.20
   4  -2  12    2.72    0.65
   4  -2  12    1.71    0.51
  -4   2 -12    2.08    0.50
  -4   1  12    7.95    0.81
  -4   1  11    1.97    0.55
  -4   1  11    1.96    0.54
  -4   1  11    1.48    0.49
  -4   1  10    0.80    0.49
  -4   1  10    0.86    0.46
  -4   1  10    1.47    0.54
  -4   1   9    0.75    0.51
  -4   1   9    0.94    0.53
  -4   1   9    0.13    0.41
  -4   1   8   97.26    4.40
  -4   1   8   90.93    4.26
  -4   1   8   87.48    4.31
  -4   1   7   70.85    3.67
  -4   1   7   81.89    3.84
  -4   1   7   75.95    3.82
  -4   1   6   50.09    2.89
  -4   1   6   52.31    2.85
  -4   1   6   47.28    2.66
  -4   1   6   53.68    2.90
  -4   1   6   53.89    2.95
  -4   1   5  311.36   10.81
  -4   1   5  308.96   10.62
  -4   1   5  311.11   10.72
  -4   1   5  315.84   10.82
  -4   1   4  140.89    5.56
  -4   1   4  136.77    5.38
  -4   1   4  141.95    5.57
  -4   1   3   14.08    1.39
  -4   1   3   14.33    1.26
  -4   1   3   15.12    1.34
  -4   1   2  138.04    5.71
  -4   1   1  101.72    4.58
  -4   1   0  466.69   15.45
  -4   1  -1  148.97    6.04
  -4   1  -2  425.14   14.23
  -4   1  -3  332.36   11.08
   4  -1   3  326.75   11.49
  -4   1  -4  205.52    7.75
   4  -1   4  223.17    8.27
   4  -1   4  225.37    8.34
   4  -1   5   19.76    2.05
   4  -1   5   19.00    1.79
   4  -1   5   17.53    1.72
   4  -1   5   17.93    2.50
  -4   1  -5   19.18    1.57
  -4   1  -6    5.65    0.89
   4  -1   6    4.68    1.39
   4  -1   6    3.98    1.01
   4  -1   6    3.74    0.82
   4  -1   7   14.32    2.40
   4  -1   7   11.78    1.78
   4  -1   7   13.65    1.60
   4  -1   8   11.88    1.56
   4  -1   9   35.44    2.70
   4  -1  10   16.14    1.89
   4  -1  10   15.40    1.64
   4  -1  11    2.02    0.65
   4  -1  11    3.76    0.75
  -4   1 -11    3.23    0.68
   4  -1  12    2.48    0.54
  -4   1 -12    2.60    0.52
  -4   0  12    1.19    0.55
  -4   0  11    0.22    0.62
  -4   0  11   -0.10    0.35
  -4   0  11    0.09    0.33
  -4   0  10    7.57    1.51
  -4   0  10    8.91    1.14
  -4   0  10    8.20    1.07
  -4   0   9    7.28    1.58
  -4   0   9    5.29    0.93
  -4   0   9    4.94    0.88
  -4   0   8   63.97    3.38
  -4   0   8   62.68    3.33
  -4   0   8   62.30    3.34
  -4   0   7  106.06    4.67
  -4   0   7  100.27    4.59
  -4   0   7  105.52    4.66
  -4   0   6    2.80    0.62
  -4   0   6    2.32    0.61
  -4   0   6    3.53    0.79
  -4   0   6    3.18    0.74
  -4   0   5   84.27    5.09
  -4   0   5   83.43    3.74
  -4   0   5   76.90    3.60
  -4   0   5   82.57    3.77
  -4   0   5   83.71    3.83
  -4   0   4   53.00    3.86
  -4   0   4   56.34    2.78
  -4   0   4   59.17    2.84
  -4   0   4   56.30    2.91
  -4   0   3   60.65    3.17
  -4   0   3   57.40    3.96
  -4   0   2   26.31    1.92
   4   0  -2   27.41    2.60
  -4   0   1   25.88    1.94
   4   0  -1   29.02    2.60
  -4   0   0  136.19    5.60
  -4   0  -1   55.25    3.01
  -4   0  -2   56.01    3.04
   4   0   2   59.81    3.50
   4   0   3   17.38    1.61
  -4   0  -3   17.03    1.40
   4   0   4   41.58    2.94
   4   0   4   47.57    2.88
   4   0   4   44.97    2.78
   4   0   4   35.75    3.48
  -4   0  -4   43.55    2.46
   4   0   5   39.35    3.02
   4   0   5   46.36    2.89
   4   0   5   37.05    2.60
   4   0   5   43.53    3.92
  -4   0  -5   36.89    2.30
   4   0   6    2.69    1.14
   4   0   6    2.60    0.85
   4   0   6    0.48    0.45
   4   0   7    1.19    0.57
   4   0   8    7.03    1.20
   4   0   9   15.19    1.68
   4   0  10    4.74    0.89
  -4   0 -10    4.31    0.80
   4   0  11    3.56    0.71
  -4   0 -11    3.07    0.64
   4   0  12    3.35    0.57
  -4   0 -12    3.33    0.55
  -4  -1  12    3.71    0.90
  -4  -1  11   22.03    2.43
  -4  -1  11   22.35    1.64
  -4  -1  11   17.83    1.48
  -4  -1  10    1.34    0.78
  -4  -1  10    1.53    0.63
  -4  -1  10    1.34    0.55
  -4  -1   9   73.24    5.01
  -4  -1   9   69.82    3.64
  -4  -1   9   70.75    3.61
  -4  -1   9   61.53    3.42
  -4  -1   8  105.64    6.23
  -4  -1   8   96.03    4.66
  -4  -1   8  101.73    4.61
  -4  -1   8   97.49    4.52
  -4  -1   7  102.18    6.09
  -4  -1   7  108.25    4.63
  -4  -1   7   99.30    4.53
  -4  -1   6  113.41    6.36
  -4  -1   6  104.35    4.60
  -4  -1   6  108.70    4.55
  -4  -1   6  104.90    4.64
   4   1  -6  101.84    6.48
  -4  -1   5  150.65    7.67
  -4  -1   5  163.40    6.07
  -4  -1   5  153.04    5.91
  -4  -1   5  153.78    6.04
   4   1  -5  133.27    7.68
  -4  -1   5  157.60    5.88
  -4  -1   4   47.69    3.74
  -4  -1   4   53.77    2.67
   4   1  -4   45.41    3.82
  -4  -1   4   52.35    2.61
  -4  -1   3  139.61    5.66
  -4  -1   3  133.40    6.85
  -4  -1   3  138.34    5.25
   4   1  -3  130.71    7.00
  -4  -1   2   85.77    3.97
   4   1  -2   75.61    4.90
  -4  -1   1   85.34    4.02
   4   1  -1   81.27    5.02
  -4  -1   0    0.46    0.41
  -4  -1  -1  115.11    5.04
   4   1   1  119.72    5.58
  -4  -1  -1  120.40    4.76
  -4  -1  -2   59.39    3.19
   4   1   2   63.73    3.78
   4   1   2   58.39    4.19
  -4  -1  -2   67.29    3.12
   4   1   3   55.85    3.61
   4   1   3   53.74    4.19
  -4  -1  -3   53.15    2.79
   4   1   4   11.90    2.00
   4   1   4   13.24    1.47
  -4  -1  -4   10.97    1.19
  -4  -1  -4   11.58    1.18
   4   1   5    9.35    1.89
   4   1   5   10.45    1.40
  -4  -1  -5   11.29    1.24
  -4  -1  -5    9.47    1.11
   4   1   6   30.79    2.84
   4   1   6   34.70    2.60
   4   1   6   29.44    3.37
  -4  -1  -6   30.52    2.16
   4   1   7    5.86    1.08
  -4  -1  -7    6.69    1.08
   4   1   8    1.02    0.50
  -4  -1  -8    0.64    0.52
   4   1   9    2.02    0.66
  -4  -1  -9    1.69    0.57
   4   1  10    3.94    0.77
  -4  -1 -10    5.88    0.90
   4   1  11    0.81    0.38
  -4  -1 -11    0.66    0.40
  -4  -2  12    1.05    0.59
  -4  -2  11   28.34    2.74
  -4  -2  11   27.62    1.90
  -4  -2  11   30.18    1.94
  -4  -2  10   17.64    2.36
  -4  -2  10   17.50    1.62
  -4  -2  10   20.84    1.70
  -4  -2  10   19.31    1.58
  -4  -2   9    2.88    1.06
  -4  -2   9    2.84    0.76
  -4  -2   9    1.26    0.62
  -4  -2   9    3.21    0.76
  -4  -2   8    4.66    1.28
  -4  -2   8    3.24    0.85
  -4  -2   8    4.58    0.89
  -4  -2   8    4.01    0.88
  -4  -2   7    9.30    1.76
  -4  -2   7   11.89    1.33
  -4  -2   7   12.90    1.30
  -4  -2   7   12.73    1.34
  -4  -2   6   70.03    4.84
  -4  -2   6   78.90    5.22
  -4  -2   6   73.33    3.61
  -4  -2   6   75.97    3.57
   4   2  -6   67.12    5.24
  -4  -2   5   56.25    4.18
  -4  -2   5   54.52    4.25
  -4  -2   5   62.54    3.11
  -4  -2   5   60.96    3.06
   4   2  -5   54.46    4.52
  -4  -2   5   57.38    2.96
  -4  -2   5   67.23    3.27
  -4  -2   4   57.58    4.40
  -4  -2   4   69.55    3.30
   4   2  -4   60.23    4.71
  -4  -2   4   74.62    3.33
  -4  -2   4   75.21    3.49
  -4  -2   3  160.49    7.89
  -4  -2   3  167.50    6.15
   4   2  -3  158.06    8.22
  -4  -2   3  163.14    6.11
  -4  -2   2   71.92    3.22
  -4  -2   2   73.08    3.23
  -4  -2   1    1.58    0.46
  -4  -2   1    0.90    0.38
   4   2  -1    0.81    0.59
   4   2   0   43.09    3.02
  -4  -2   0   43.47    2.37
  -4  -2  -1   41.39    2.81
   4   2   1   32.93    2.66
  -4  -2  -1   37.73    2.21
  -4  -2  -2   34.44    2.59
   4   2   2   28.65    2.54
  -4  -2  -2   30.61    1.98
  -4  -2  -3   65.67    3.83
   4   2   3   59.14    3.95
  -4  -2  -3   57.91    3.08
   4   2   3   63.70    4.64
  -4  -2  -3   64.79    3.15
  -4  -2  -4   34.86    2.73
   4   2   4   31.46    2.85
   4   2   4   37.36    3.57
  -4  -2  -4   32.46    2.19
  -4  -2  -4   32.86    2.11
   4   2   5   -0.33    0.72
   4   2   5    1.35    0.62
  -4  -2  -5    1.71    0.63
   4   2   6   32.44    2.60
  -4  -2  -6   29.54    2.18
   4   2   7    0.35    0.42
  -4  -2  -7   -0.13    0.51
   4   2   8    8.86    1.30
  -4  -2  -8    8.71    1.16
  -4  -2  -9    4.61    0.83
  -4  -2 -10    0.37    0.37
  -4  -2 -11    9.04    0.90
  -4  -3  12    8.43    0.88
  -4  -3  11    9.82    1.10
  -4  -3  10   22.64    2.61
  -4  -3  10   22.89    1.86
  -4  -3  10   28.94    1.98
  -4  -3   9   10.52    1.87
  -4  -3   9    8.63    1.21
  -4  -3   9   11.40    1.31
  -4  -3   8   28.35    3.11
  -4  -3   8   28.62    2.26
  -4  -3   8   31.71    2.24
  -4  -3   7    1.69    0.57
  -4  -3   7    0.29    0.56
  -4  -3   7    1.63    0.62
  -4  -3   7    1.13    0.52
  -4  -3   6    3.49    0.79
  -4  -3   6    3.25    1.08
  -4  -3   6    3.35    0.79
  -4  -3   6    3.58    0.76
  -4  -3   6    3.96    0.78
   4   3  -6    1.76    0.98
  -4  -3   5   24.34    2.79
  -4  -3   5   23.10    1.80
   4   3  -5   26.22    3.12
  -4  -3   5   24.36    1.82
  -4  -3   5   26.17    1.83
  -4  -3   5   24.35    1.89
  -4  -3   4   52.38    4.18
   4   3  -4   48.27    4.38
  -4  -3   4   54.69    2.90
  -4  -3   4   55.94    2.89
  -4  -3   4   61.38    3.13
  -4  -3   3   62.79    4.58
   4   3  -3   63.63    5.04
  -4  -3   3   74.35    3.39
  -4  -3   3   70.18    3.33
  -4  -3   2    0.20    0.36
  -4  -3   2    0.37    0.42
  -4  -3   2    0.66    0.38
   4   3  -2    0.31    0.61
   4   3  -1  135.37    7.57
  -4  -3   1  131.78    5.22
  -4  -3   1  137.59    5.39
  -4  -3   0    2.38    0.58
  -4  -3   0    3.63    0.86
   4   3   0    2.91    0.85
  -4  -3  -1   26.60    2.30
   4   3   1   24.39    2.35
  -4  -3  -1   23.64    1.73
  -4  -3  -2   43.15    3.12
   4   3   2   42.49    3.27
  -4  -3  -2   42.97    2.56
  -4  -3  -2   45.91    2.56
  -4  -3  -3    0.21    0.35
  -4  -3  -3    0.19    0.41
   4   3   3   -0.23    0.49
  -4  -3  -3    0.35    0.40
  -4  -3  -4    0.98    0.45
  -4  -3  -4    0.39    0.53
   4   3   4   -0.24    0.62
  -4  -3  -4    0.99    0.54
  -4  -3  -5    4.46    1.06
  -4  -3  -5    4.89    0.94
   4   3   6   26.62    2.31
  -4  -3  -6   20.23    1.81
   4   3   7    0.17    0.47
  -4  -3  -7    0.38    0.51
   4   3   8   17.62    1.76
  -4  -3  -8   14.67    1.45
  -4  -3  -9    7.78    0.99
   4   3  10    0.93    0.45
  -4  -3 -10    0.24    0.33
  -4  -4  12    0.67    0.37
  -4  -4  11   -0.09    0.40
  -4  -4  10   22.51    1.78
  -4  -4   9   24.59    1.96
  -4  -4   9   23.51    1.87
  -4  -4   9   21.75    1.75
  -4  -4   8    3.58    0.93
  -4  -4   8    5.29    0.97
  -4  -4   8    3.65    0.79
  -4  -4   7    7.31    1.11
  -4  -4   7   10.09    1.30
  -4  -4   7    9.68    1.17
  -4  -4   7    9.51    1.23
  -4  -4   6   23.25    1.89
  -4  -4   6   26.26    1.93
  -4  -4   6   24.01    1.94
  -4  -4   5   52.21    4.33
  -4  -4   5   59.28    3.14
  -4  -4   5   58.73    3.08
  -4  -4   5   58.48    3.20
  -4  -4   4   10.06    1.82
  -4  -4   4    8.23    1.12
   4   4  -4    8.21    1.88
  -4  -4   4   11.53    1.28
  -4  -4   3    9.04    1.71
  -4  -4   3   11.07    1.22
  -4  -4   3   13.21    1.30
   4   4  -3    8.75    1.98
  -4  -4   3   12.80    1.35
  -4  -4   3   12.28    1.28
  -4  -4   2   68.10    4.89
   4   4  -2   70.67    5.54
  -4  -4   2   74.62    3.49
  -4  -4   2   77.60    3.67
  -4  -4   1   66.53    3.34
   4   4   0   81.46    5.75
  -4  -4   0  107.52    5.21
   4   4   0   93.02    5.32
  -4  -4   0   95.72    4.28
  -4  -4  -1   21.77    2.16
   4   4   1   21.96    2.36
  -4  -4  -1   19.63    1.73
  -4  -4  -1   20.70    1.70
  -4  -4  -2    3.38    0.71
  -4  -4  -2    1.80    0.71
   4   4   2    2.56    0.94
  -4  -4  -2    2.23    0.63
   4   4   3   47.89    4.31
  -4  -4  -3   61.45    3.88
   4   4   3   47.61    3.81
  -4  -4  -3   55.94    3.11
  -4  -4  -3   51.54    2.89
  -4  -4  -4   34.69    2.92
  -4  -4  -4   38.26    2.52
  -4  -4  -5  114.59    5.77
  -4  -4  -5  105.01    4.88
   4   4   6    0.35    0.52
  -4  -4  -6   -0.39    0.52
   4   4   7    0.16    0.45
  -4  -4  -7    0.24    0.53
  -4  -4  -8    2.65    0.67
  -4  -4  -9    8.32    0.93
   4   4  10    4.48    0.75
  -4  -4 -10    3.52    0.53
  -4  -5  11    2.95    0.60
  -4  -5  10    2.66    0.67
  -4  -5  10    2.68    0.60
  -4  -5   9   15.17    1.47
  -4  -5   9   14.99    1.40
  -4  -5   8    6.77    1.06
  -4  -5   8    6.88    1.04
  -4  -5   7    4.35    0.90
  -4  -5   7    4.44    0.90
  -4  -5   6   26.56    2.05
  -4  -5   5    0.13    0.44
  -4  -5   5    0.12    0.45
  -4  -5   4   41.68    2.59
  -4  -5   4   46.44    2.77
  -4  -5   3  121.61    5.16
  -4  -5   3  123.92    5.29
  -4  -5   3  124.24    5.30
  -4  -5   2    3.86    0.80
   4   5  -2    2.80    1.24
   4   5  -1    6.15    1.65
  -4  -5   1    8.55    1.13
   4   5   0   18.59    2.68
  -4  -5   0   24.08    2.29
   4   5   0   17.32    2.19
  -4  -5   0   19.25    1.67
   4   5   1   37.57    3.35
  -4  -5  -1   45.01    2.68
  -4  -5  -2    2.99    0.69
   4   5   2    3.25    1.02
  -4  -5  -2    2.77    0.89
  -4  -5  -2    3.63    0.83
  -4  -5  -3    9.55    1.55
  -4  -5  -3   10.45    1.32
  -4  -5  -3    8.41    1.10
  -4  -5  -4    0.86    0.63
  -4  -5  -4    1.35    0.61
  -4  -5  -5    0.41    0.56
  -4  -5  -5    0.79    0.53
   4   5   6   60.17    3.69
  -4  -5  -6   69.91    4.04
  -4  -5  -6   61.97    3.35
   4   5   7    1.85    0.65
   4   5   7    0.42    0.46
  -4  -5  -7    0.97    0.49
  -4  -5  -8   37.75    2.15
   4   5   9   58.27    3.11
  -4  -6  11   14.90    1.10
  -4  -6  11   14.81    1.09
  -4  -6  10    8.67    0.97
  -4  -6  10    8.23    0.94
  -4  -6   9    2.88    0.64
  -4  -6   9    3.02    0.65
  -4  -6   8   37.55    2.34
  -4  -6   8   39.46    2.41
  -4  -6   7   52.84    2.97
  -4  -6   6  121.70    5.27
  -4  -6   5   48.37    2.87
  -4  -6   4   17.74    1.62
  -4  -6   3    2.19    0.68
  -4  -6   2   95.69    4.38
  -4  -6   1   36.40    2.44
  -4  -6   0    7.46    1.11
  -4  -6   0    7.09    1.28
  -4  -6  -1    0.12    0.42
   4   6   1   -0.21    0.74
  -4  -6  -1    0.62    0.58
  -4  -6  -2    5.31    0.88
   4   6   2    4.76    1.20
  -4  -6  -2    3.22    0.99
   4   6   3    0.18    0.59
  -4  -6  -3   -0.22    0.52
  -4  -6  -4    2.27    0.84
  -4  -6  -4    3.80    0.85
  -4  -6  -5    0.57    0.56
  -4  -6  -5    0.73    0.54
   4   6   6    2.93    0.78
   4   6   7   12.29    1.47
   4   6   8   34.25    2.25
  -4  -7  10    0.14    0.30
  -4  -7   9    0.77    0.42
  -4  -7   8   19.33    1.52
  -4  -7   7    6.01    0.91
  -4  -7   6    8.45    1.06
  -4  -7   6    7.23    1.02
  -4  -7   5   90.13    4.17
  -4  -7   4    0.57    0.44
  -4  -7   3   44.79    2.64
  -4  -7   3   47.06    2.71
  -4  -7   2   22.30    1.85
   4   7  -1    4.56    1.26
   4   7   0   11.65    1.81
  -4  -7   0   13.56    1.71
   4   7   1   23.82    2.37
  -4  -7  -1   22.89    2.29
   4   7   2   13.22    1.69
  -4  -7  -2   16.42    1.92
   4   7   3    3.47    0.89
  -4  -7  -3    3.51    0.90
  -4  -7  -4   17.41    1.91
   4   7   5   14.25    1.50
  -4  -7  -5   13.98    1.62
   4   7   6   19.18    1.81
   4   7   7   12.78    1.29
  -4  -8   9    0.58    0.34
  -4  -8   8    0.54    0.38
  -4  -8   7    0.78    0.40
  -4  -8   6    6.56    0.89
  -4  -8   6    6.35    0.87
  -4  -8   5    0.10    0.37
   4   8  -4    9.15    1.46
   4   8  -3   56.34    3.65
  -4  -8   3   51.29    2.83
   4   8  -2    7.30    1.39
  -4  -8   2   10.29    1.19
   4   8  -1    5.65    1.27
  -4  -8   1    5.70    0.89
   4   8   0   13.54    1.73
   4   8   1    8.34    1.34
  -4  -8  -1    9.65    1.36
   4   8   2    3.62    0.89
  -4  -8  -2    5.03    0.99
  -4  -8  -3    8.38    1.24
  -4  -8  -4    5.62    0.98
   4   8   5    2.74    0.54
   4   8   6    0.67    0.32
  -4  -9   8    1.65    0.37
  -4  -9   7   19.43    1.28
  -4  -9   6   16.43    1.25
  -4  -9   5   13.06    1.17
  -4  -9   4   13.79    1.18
   4   9  -3   18.22    1.73
  -4  -9   3   17.67    1.39
   4   9  -2   10.43    1.36
  -4  -9   2    7.44    0.93
   4   9  -1    6.57    1.10
  -4  -9   1    6.03    0.84
   4   9   0   23.33    1.98
  -4  -9   0   24.99    1.68
   4   9   1    1.57    0.61
  -4  -9  -1    2.67    0.67
  -4  -9  -1    1.36    0.49
  -4  -9  -2    0.12    0.27
  -4  -9  -2   -0.16    0.30
  -4  -9  -3    0.27    0.27
   4   9   4    4.19    0.59
  -4  -9  -4    3.84    0.50
  -4 -10   6    1.79    0.36
  -4 -10   5    1.92    0.41
  -4 -10   4   11.25    0.95
  -4 -10   3    0.85    0.34
   4  10  -2    1.89    0.54
  -4 -10   2    2.73    0.50
  -4 -10   2    2.03    0.43
  -4 -10   1    0.06    0.25
  -4 -10   0    0.66    0.31
  -4 -10  -1    0.05    0.20
   5 -12   0   46.90    2.54
  -5  12  -1   29.47    1.54
   5 -12   1   26.15    1.83
  -5  12  -2    6.02    0.65
  -5  12  -3   11.23    0.86
  -5  11   3    4.75    0.62
  -5  11   3    4.68    0.57
   5 -11  -3    4.58    0.81
  -5  11   2    7.40    0.82
   5 -11  -2    8.95    1.19
  -5  11   1    6.20    0.77
  -5  11   1    6.77    0.76
   5 -11  -1    5.57    1.01
  -5  11   0    0.49    0.36
   5 -11   0    0.16    0.41
  -5  11  -1   15.49    1.26
   5 -11   1   11.85    1.50
  -5  11  -2   31.06    1.87
   5 -11   2   28.72    2.32
  -5  11  -3   25.39    1.61
   5 -11   3   21.19    1.92
  -5  11  -4   22.61    1.42
   5 -11   4   19.58    1.81
   5 -11   5   19.22    1.69
   5 -11   6    7.00    0.95
  -5  10   5   33.63    1.81
  -5  10   5   35.53    1.80
  -5  10   4    6.92    0.83
  -5  10   4    5.44    0.72
  -5  10   3   10.01    1.08
   5 -10  -3   10.49    1.45
  -5  10   2   32.47    2.06
   5 -10  -2   29.72    2.63
  -5  10   1   46.13    2.47
   5 -10  -1   44.49    3.28
  -5  10   0   11.40    1.19
   5 -10   0    9.40    1.45
   5 -10   0    8.81    1.46
  -5  10  -1   23.56    1.81
   5 -10   1   26.48    2.49
   5 -10   1   28.03    2.58
  -5  10  -2   78.93    3.68
   5 -10   2   76.29    4.51
   5 -10   2   70.42    4.26
   5 -10   2   76.90    4.47
  -5  10  -3   33.47    2.11
   5 -10   3   34.47    2.79
   5 -10   3   26.95    2.51
  -5  10  -4   19.36    1.50
   5 -10   4   19.84    2.02
   5 -10   4   20.08    2.06
   5 -10   5   19.09    1.94
  -5  10  -6   29.58    1.73
   5 -10   6   26.41    2.23
  -5  10  -7   16.77    1.20
   5 -10   7   15.61    1.49
  -5  10  -8    3.32    0.49
  -5   9   6   20.77    1.39
  -5   9   6   20.28    1.36
  -5   9   5   46.73    2.50
  -5   9   5   47.33    2.45
  -5   9   4   52.03    2.82
  -5   9   3    9.24    1.14
   5  -9  -3   11.53    1.71
  -5   9   2   22.00    1.71
   5  -9  -2   20.72    2.37
  -5   9   1   66.91    3.40
   5  -9  -1   61.35    4.08
  -5   9   0   35.31    2.39
   5  -9   0   39.98    3.21
  -5   9  -1    3.69    0.81
   5  -9   1    3.61    1.09
   5  -9   1    3.07    0.90
  -5   9  -2   28.30    2.07
   5  -9   2   29.89    2.78
   5  -9   2   22.82    2.40
  -5   9  -3   59.02    3.13
   5  -9   3   52.89    3.77
   5  -9   3   47.69    3.61
  -5   9  -4   78.91    3.67
   5  -9   4   67.46    4.32
   5  -9   4   71.57    4.50
   5  -9   5    4.68    1.11
  -5   9  -6    4.52    0.77
   5  -9   6    4.48    0.94
   5  -9   6    6.10    1.21
  -5   9  -7   26.29    1.74
   5  -9   7   28.58    2.26
   5  -9   7   24.24    2.13
  -5   9  -8    9.79    0.95
   5  -9   8    7.11    1.07
  -5   9  -9    0.18    0.25
  -5   8   8    5.76    0.62
  -5   8   7    4.25    0.62
  -5   8   7    4.04    0.62
  -5   8   6   15.46    1.33
  -5   8   6   14.05    1.25
  -5   8   5   47.52    2.75
  -5   8   5   49.29    2.69
  -5   8   4   44.81    2.72
  -5   8   3   27.96    2.11
   5  -8  -3   26.57    2.72
  -5   8   2   68.66    3.48
  -5   8   1   27.42    2.07
   5  -8  -1   26.81    2.64
  -5   8   0    8.06    1.14
   5  -8   0    8.26    1.49
  -5   8  -1   12.71    1.43
   5  -8   1   12.99    1.87
   5  -8   1   13.98    1.87
  -5   8  -2    0.13    0.39
   5  -8   2    0.46    0.71
   5  -8   2    0.44    0.78
  -5   8  -3    7.57    1.12
   5  -8   3    9.92    1.62
   5  -8   3   10.39    1.69
   5  -8   4   25.58    2.54
   5  -8   4   24.33    2.53
  -5   8  -5    2.65    0.66
   5  -8   5    2.74    0.86
   5  -8   5    1.09    0.64
  -5   8  -6    7.43    1.00
   5  -8   6    5.58    1.15
   5  -8   6    3.49    0.97
  -5   8  -7    0.33    0.42
   5  -8   7    0.54    0.50
  -5   8  -8    2.13    0.57
   5  -8   8    0.64    0.45
  -5   8  -9    0.23    0.30
   5  -8   9   -0.13    0.38
   5  -8  10    5.88    0.75
  -5   8 -10    6.55    0.65
  -5   7   8   18.52    1.31
  -5   7   7   30.88    1.96
  -5   7   7   32.50    1.98
  -5   7   7   32.32    1.98
  -5   7   6    8.27    1.08
  -5   7   6    9.06    1.09
  -5   7   6   10.66    1.16
  -5   7   5   44.81    2.70
  -5   7   5   41.02    2.52
  -5   7   4   58.15    3.30
  -5   7   3   60.66    3.39
  -5   7   2   59.67    3.23
  -5   7   1   44.26    2.76
  -5   7   0    3.72    0.81
   5  -7   0    2.23    0.82
  -5   7  -1   44.32    2.79
   5  -7   1   47.85    3.47
  -5   7  -2   48.36    2.90
   5  -7   2   43.93    3.40
  -5   7  -3  134.49    5.69
   5  -7   3  127.59    6.55
  -5   7  -4   24.72    1.90
   5  -7   4   22.69    2.33
   5  -7   4   22.06    2.40
  -5   7  -5   16.71    1.60
   5  -7   5   18.39    2.08
   5  -7   5   19.94    2.25
  -5   7  -6   78.59    3.89
   5  -7   6   83.13    4.74
   5  -7   6   70.01    4.49
  -5   7  -7   50.05    2.91
   5  -7   7   51.92    3.56
  -5   7  -8    6.20    0.96
   5  -7   8    3.61    0.91
  -5   7  -9    5.90    0.82
   5  -7   9    3.51    0.83
  -5   7 -10    3.71    0.57
   5  -7  10    4.41    0.77
   5  -7  10    4.45    0.73
  -5   6   9    4.85    0.63
  -5   6   8   18.73    1.43
  -5   6   7    2.72    0.63
  -5   6   7    2.77    0.65
  -5   6   7    2.17    0.61
  -5   6   6    0.62    0.44
  -5   6   6    0.35    0.42
  -5   6   6    1.20    0.51
  -5   6   5   19.44    1.77
  -5   6   5   20.72    1.75
  -5   6   5   20.19    1.72
  -5   6   4   12.23    1.46
  -5   6   4   18.30    1.59
  -5   6   3    4.91    0.93
  -5   6   2   13.54    1.46
  -5   6   2   15.21    1.49
  -5   6   1   26.80    2.04
  -5   6   0   15.57    1.54
   5  -6   0   15.52    1.86
  -5   6  -1   59.28    3.27
   5  -6   1   55.55    3.73
  -5   6  -2    1.95    0.63
   5  -6   2    2.45    0.89
  -5   6  -3    0.64    0.49
   5  -6   3    0.21    0.54
  -5   6  -4    0.89    0.50
   5  -6   4    0.43    0.55
  -5   6  -5   28.92    2.12
   5  -6   5   22.65    2.42
  -5   6  -6   47.17    2.87
   5  -6   6   44.15    3.36
  -5   6  -7    0.39    0.46
   5  -6   7    0.21    0.49
  -5   6  -8   40.31    2.46
   5  -6   8   32.08    2.74
  -5   6  -9    1.82    0.54
   5  -6   9    1.16    0.61
   5  -6  10   12.13    1.29
   5  -6  10    9.85    1.14
  -5   6 -10    9.91    0.97
   5  -6  11    5.39    0.70
  -5   5  10   38.64    1.88
  -5   5   9   27.06    1.70
  -5   5   8   85.69    3.88
  -5   5   7   51.74    2.99
  -5   5   7   56.63    3.05
  -5   5   7   57.66    3.09
  -5   5   7   56.79    3.07
  -5   5   6   46.86    2.87
  -5   5   6   45.59    2.75
  -5   5   6   46.84    2.83
  -5   5   6   48.44    2.86
  -5   5   5    1.78    0.63
  -5   5   5    2.63    0.66
  -5   5   5    2.61    0.73
  -5   5   4   -0.14    0.48
  -5   5   4    0.12    0.38
  -5   5   4    0.77    0.47
  -5   5   3   92.33    4.44
  -5   5   2  389.96   13.23
  -5   5   2  381.96   13.08
  -5   5   1    9.69    1.46
  -5   5   1    9.97    1.21
   5  -5  -1    8.74    1.37
   5  -5  -1    7.69    1.61
  -5   5   0   14.25    1.76
  -5   5   0   13.04    1.39
   5  -5   0   12.80    1.67
   5  -5   0   10.39    1.81
  -5   5  -1    1.55    0.69
  -5   5  -1    1.24    0.56
   5  -5   1    2.05    0.79
   5  -5   1    3.02    1.11
  -5   5  -2   68.06    4.16
  -5   5  -2   71.30    3.59
   5  -5   2   67.74    4.44
   5  -5   2   72.94    4.26
   5  -5   2   60.06    4.60
  -5   5  -3   19.90    1.66
  -5   5  -3   16.17    1.53
   5  -5   3   15.65    2.05
   5  -5   3   18.29    2.21
   5  -5   3   17.01    1.97
   5  -5   3   13.78    2.11
  -5   5  -4    3.05    0.75
   5  -5   4    3.59    0.98
  -5   5  -5    1.33    0.54
  -5   5  -6    0.68    0.48
  -5   5  -7   35.32    2.44
  -5   5  -8   16.96    1.60
   5  -5   8   19.84    2.12
   5  -5   9   86.51    4.60
   5  -5   9   74.12    4.31
  -5   5  -9   87.65    3.87
   5  -5  10  117.09    5.34
   5  -5  10  117.20    4.98
   5  -5  11    7.02    0.93
   5  -5  11    6.90    0.83
  -5   4  10   35.79    1.92
  -5   4   9   18.31    1.45
  -5   4   8   11.62    1.22
  -5   4   8   11.54    1.28
  -5   4   7    1.78    0.60
  -5   4   7    3.04    0.72
  -5   4   7    2.61    0.73
  -5   4   6  133.32    5.71
  -5   4   6  126.81    5.50
  -5   4   6  133.64    5.63
  -5   4   6  125.71    5.61
  -5   4   5  136.98    5.84
  -5   4   5  130.16    5.60
  -5   4   5  139.08    5.83
  -5   4   4   69.46    3.67
  -5   4   3  313.42   11.18
  -5   4   3  323.40   12.07
  -5   4   2    0.35    0.46
  -5   4   2    1.09    0.54
  -5   4   2    0.35    0.32
   5  -4  -2    0.75    0.65
  -5   4   1  189.51    8.21
  -5   4   1  194.69    7.48
   5  -4  -1  204.08    8.16
   5  -4  -1  200.28    9.12
  -5   4   0  257.78   10.08
  -5   4   0  251.29    9.24
   5  -4   0  264.01   10.02
   5  -4   0  256.73   10.94
  -5   4  -1    2.89    0.85
  -5   4  -1    1.76    0.56
   5  -4   1    1.74    0.77
   5  -4   1    2.76    0.98
  -5   4  -2    1.08    0.61
  -5   4  -2    4.07    0.78
   5  -4   2    3.77    0.96
   5  -4   2    3.03    0.87
   5  -4   2    3.75    0.85
   5  -4   2    2.02    0.89
  -5   4  -3   13.36    1.39
  -5   4  -3   15.61    1.45
   5  -4   3   14.87    1.93
   5  -4   3   14.36    1.76
  -5   4  -4   18.45    1.63
   5  -4   4   19.74    2.30
   5  -4   4   15.50    2.04
   5  -4   4   18.62    1.99
  -5   4  -5    5.77    0.98
  -5   4  -6   11.23    1.35
   5  -4   6   13.90    1.64
  -5   4  -7   60.63    3.32
   5  -4   7   57.13    3.63
   5  -4   8   67.75    3.97
  -5   4  -8   66.97    3.46
  -5   4  -9   96.23    4.24
   5  -4  10   27.97    2.30
   5  -4  11    7.07    1.00
  -5   4 -11    9.23    0.86
  -5   3  11    8.52    0.76
  -5   3  10    7.23    0.86
  -5   3   9   11.14    1.19
  -5   3   8    6.42    0.97
  -5   3   8    6.31    1.01
  -5   3   7   21.26    1.78
  -5   3   7   21.56    1.87
  -5   3   6    8.19    1.19
  -5   3   6    7.88    1.07
  -5   3   6    8.20    1.21
  -5   3   5   62.49    3.48
  -5   3   5   67.69    3.44
  -5   3   4  232.17    8.71
  -5   3   3    4.91    0.87
  -5   3   2  210.29    8.67
  -5   3   2  211.91    7.99
   5  -3  -2  233.21    8.77
   5  -3  -2  214.54    9.54
  -5   3   1   80.41    4.40
  -5   3   1   81.07    3.85
   5  -3  -1   85.90    4.43
   5  -3  -1   73.45    4.81
  -5   3   0    3.25    0.89
  -5   3   0    4.72    0.81
   5  -3   0    6.07    1.11
   5  -3   0    4.69    1.22
  -5   3  -1   18.18    1.89
  -5   3  -1   15.63    1.47
   5  -3   1   17.61    1.82
   5  -3   1   16.24    2.10
  -5   3  -2   41.83    2.94
  -5   3  -2   42.26    2.51
   5  -3   2   41.35    3.16
   5  -3   2   42.07    2.97
   5  -3   2   37.08    2.69
   5  -3   2   44.29    3.53
  -5   3  -2   43.90    2.54
  -5   3  -3   46.48    2.71
   5  -3   3   42.56    3.32
   5  -3   3   48.20    3.21
   5  -3   3   44.97    3.00
  -5   3  -4    6.22    0.97
   5  -3   4    5.97    1.27
   5  -3   4    4.66    0.99
  -5   3  -5    7.21    1.09
   5  -3   5    6.70    1.13
   5  -3   6   18.46    1.94
  -5   3  -6   20.51    1.77
  -5   3  -7    0.89    0.52
   5  -3   7    1.41    0.62
  -5   3  -8    7.35    1.02
   5  -3   8    4.63    0.99
   5  -3   9   31.35    2.44
   5  -3  10   19.08    1.89
  -5   3 -10   15.51    1.31
   5  -3  11    1.44    0.50
  -5   3 -11    1.48    0.44
  -5   2  11    5.09    0.64
  -5   2  10   -0.09    0.33
  -5   2   9   13.12    1.30
  -5   2   8    8.29    1.11
  -5   2   7    9.37    1.20
  -5   2   7    9.38    1.13
  -5   2   6   28.25    2.08
  -5   2   6   27.60    2.01
  -5   2   5   26.31    2.05
  -5   2   5   26.27    1.92
  -5   2   4    8.97    1.17
  -5   2   3   38.48    2.43
  -5   2   2  140.71    6.36
  -5   2   2  144.04    5.80
   5  -2  -2  147.06    7.16
  -5   2   1  166.76    7.23
  -5   2   1  168.15    6.58
   5  -2  -1  181.17    8.11
  -5   2   0  123.39    5.82
  -5   2   0  125.34    5.24
   5  -2   0  136.93    6.71
  -5   2  -1  168.07    7.26
  -5   2  -1  174.13    6.66
   5  -2   1  173.74    7.15
   5  -2   1  179.27    8.14
  -5   2  -2   54.28    3.36
  -5   2  -2   54.27    2.91
   5  -2   2   57.56    3.78
   5  -2   2   51.83    3.36
   5  -2   2   55.20    3.35
   5  -2   2   60.76    4.08
  -5   2  -2   55.14    2.98
   5  -2   3   30.82    2.80
   5  -2   3   30.25    2.45
   5  -2   3   30.22    2.42
  -5   2  -3   32.48    2.18
   5  -2   4   23.20    2.50
   5  -2   4   27.31    2.32
  -5   2  -4   29.44    2.09
   5  -2   5   31.26    2.43
   5  -2   5   27.60    2.40
  -5   2  -5   26.82    2.04
   5  -2   6   51.75    3.37
  -5   2  -6   53.81    3.05
  -5   2  -7    1.48    0.55
   5  -2   7    1.74    0.66
  -5   2  -8    7.44    1.02
   5  -2   8    7.24    1.22
   5  -2   9   26.12    2.16
  -5   2  -9   27.88    1.92
   5  -2  10   14.21    1.62
   5  -2  10   12.40    1.38
  -5   2 -10   12.90    1.20
   5  -2  11    9.74    1.13
   5  -2  11    8.32    0.91
  -5   2 -11    9.63    0.90
  -5   1  11    0.21    0.30
  -5   1  10    0.28    0.40
  -5   1   9    0.45    0.42
  -5   1   8    5.38    0.91
  -5   1   7    8.99    1.11
  -5   1   7    8.12    1.13
  -5   1   6   20.08    1.71
  -5   1   6   16.34    1.52
  -5   1   5   31.05    2.13
  -5   1   5   33.47    2.21
  -5   1   4    3.72    0.76
   5  -1  -4    3.75    1.15
  -5   1   3   10.65    1.18
  -5   1   2    9.30    1.32
  -5   1   2    8.21    1.00
   5  -1  -2   11.27    1.75
  -5   1   1    1.25    0.57
  -5   1   1    0.43    0.41
  -5   1   0   25.99    2.22
  -5   1   0   30.30    2.02
  -5   1  -1   65.18    3.75
   5  -1   1   61.98    4.28
  -5   1  -1   70.69    3.38
  -5   1  -2   22.88    2.05
   5  -1   2   24.93    2.15
   5  -1   2   22.73    2.46
  -5   1  -2   25.26    1.87
  -5   1  -3    1.89    0.60
   5  -1   3    1.62    0.68
  -5   1  -4   -0.24    0.41
   5  -1   4    0.33    0.71
   5  -1   4    0.16    0.38
   5  -1   4    0.17    0.46
   5  -1   5   36.62    2.72
   5  -1   5   36.74    2.75
  -5   1  -5   36.38    2.42
   5  -1   6  142.91    6.54
   5  -1   6  144.64    6.54
  -5   1  -6  150.19    6.04
   5  -1   7   15.33    1.71
  -5   1  -7   13.35    1.42
  -5   1  -7   13.49    1.38
   5  -1   8    9.84    1.35
  -5   1  -8   10.06    1.20
   5  -1   9    0.59    0.43
  -5   1  -9    0.94    0.44
   5  -1  10    5.70    0.99
   5  -1  10    6.41    0.96
  -5   1 -10    5.43    0.79
   5  -1  11    8.03    0.83
  -5   1 -11    9.82    0.87
  -5   0  11   17.62    1.28
  -5   0  10   21.49    1.61
  -5   0   9    1.59    0.57
  -5   0   8    1.23    0.56
  -5   0   7   11.10    1.30
  -5   0   7   12.91    1.32
  -5   0   6   27.18    2.02
  -5   0   6   25.85    1.94
  -5   0   6   27.38    1.94
  -5   0   5   54.05    2.98
  -5   0   5   53.54    2.93
  -5   0   4   13.50    1.32
  -5   0   4   12.46    1.29
   5   0  -4   14.49    2.28
  -5   0   3  142.55    6.17
  -5   0   3  143.01    5.63
  -5   0   2   55.80    3.35
  -5   0   2   46.78    4.00
  -5   0   2   54.84    2.82
  -5   0   1    1.37    0.58
  -5   0   0   37.16    2.66
  -5   0  -1   20.80    1.93
  -5   0  -1   19.75    1.63
  -5   0  -2   62.30    3.53
  -5   0  -2   59.01    3.18
   5   0   3   26.88    2.31
  -5   0  -3   27.01    1.99
   5   0   4   75.74    4.16
   5   0   4   75.50    4.21
   5   0   4   66.59    5.26
  -5   0  -4   75.16    3.72
   5   0   5  122.45    5.73
   5   0   5  121.80    5.76
  -5   0  -5  114.82    5.11
   5   0   6   47.08    3.12
  -5   0  -6   43.91    2.63
  -5   0  -6   37.12    2.45
   5   0   7    0.17    0.37
  -5   0  -7   -0.12    0.48
   5   0   8    1.58    0.58
  -5   0  -8    2.14    0.64
   5   0   9    2.75    0.69
  -5   0  -9    1.98    0.56
   5   0  10    4.02    0.73
  -5   0 -10    5.11    0.72
  -5   0 -11    0.22    0.22
  -5  -1  11    2.59    0.54
  -5  -1  10    2.40    0.65
  -5  -1   9    0.54    0.42
  -5  -1   9    1.13    0.51
  -5  -1   8   18.03    1.65
  -5  -1   8   18.05    1.65
  -5  -1   7    0.25    0.45
  -5  -1   7    1.16    0.50
  -5  -1   6   62.37    3.32
  -5  -1   6   62.70    3.29
  -5  -1   6   64.08    3.28
  -5  -1   5  139.24    5.76
  -5  -1   5  142.70    5.75
  -5  -1   4    7.70    1.61
  -5  -1   4   10.59    1.19
  -5  -1   4   10.07    1.17
   5   1  -4    6.76    1.67
  -5  -1   3   65.45    5.00
   5   1  -3   60.04    5.00
  -5  -1   3   84.39    3.76
  -5  -1   3   81.19    3.72
  -5  -1   2   69.73    3.34
  -5  -1   2   73.83    3.43
  -5  -1   1   67.67    3.89
  -5  -1   1   76.14    3.48
  -5  -1   0   24.08    2.17
  -5  -1   0   29.45    1.99
  -5  -1  -1   18.96    1.62
  -5  -1  -2   55.80    3.05
   5   1   3  142.55    6.42
  -5  -1  -3  143.98    5.89
   5   1   4   17.72    1.86
   5   1   4   15.22    1.76
  -5  -1  -4   19.70    1.68
   5   1   5   63.05    3.85
   5   1   5   61.32    3.75
  -5  -1  -5   63.59    3.36
  -5  -1  -5   67.09    3.40
   5   1   6   28.81    2.43
  -5  -1  -6   27.24    2.03
  -5  -1  -6   29.25    2.02
   5   1   7   37.64    2.75
  -5  -1  -7   33.66    2.28
   5   1   8    1.04    0.55
  -5  -1  -8    0.86    0.48
   5   1   9    0.37    0.39
  -5  -1  -9    0.18    0.39
   5   1  10    5.26    0.75
  -5  -1 -10    3.67    0.58
  -5  -2  11    5.68    0.69
  -5  -2  10    0.53    0.39
  -5  -2  10    0.55    0.47
  -5  -2   9    0.88    0.49
  -5  -2   9    0.87    0.48
  -5  -2   8    1.01    0.56
  -5  -2   8    1.07    0.58
  -5  -2   8    1.27    0.50
  -5  -2   7    4.55    0.86
  -5  -2   7    5.11    0.89
  -5  -2   6   64.26    3.45
  -5  -2   6   72.27    3.57
  -5  -2   6   70.51    3.51
  -5  -2   5   42.40    2.55
  -5  -2   5   38.57    2.44
  -5  -2   5   38.79    2.48
  -5  -2   4   43.48    2.61
  -5  -2   4   43.81    2.60
  -5  -2   4   43.13    2.66
  -5  -2   3   52.90    4.45
  -5  -2   3   58.59    3.03
  -5  -2   3   58.36    3.05
  -5  -2   2    3.11    1.10
  -5  -2   2    3.63    0.74
  -5  -2   2    2.63    0.66
  -5  -2   1   31.30    2.08
  -5  -2   1   34.72    2.22
  -5  -2   0    7.44    1.03
  -5  -2  -1    8.19    1.08
  -5  -2  -2   -0.12    0.39
   5   2   2    0.24    0.47
   5   2   3   28.82    2.43
  -5  -2  -3   24.63    1.93
   5   2   4   19.74    2.04
   5   2   4   21.88    2.05
  -5  -2  -4   14.59    1.50
  -5  -2  -4   19.76    1.69
   5   2   5   19.61    2.00
  -5  -2  -5   19.44    1.71
  -5  -2  -5   15.84    1.51
   5   2   6   -0.17    0.37
  -5  -2  -6   -0.12    0.47
   5   2   7    1.42    0.64
  -5  -2  -7    2.37    0.65
   5   2   8    5.02    0.89
  -5  -2  -8    6.03    0.86
   5   2   9    5.56    0.86
  -5  -2  -9    7.73    0.87
  -5  -2 -10    0.23    0.25
  -5  -3  11    7.76    0.78
  -5  -3  10    9.41    1.00
  -5  -3   9   10.14    1.14
  -5  -3   9   10.34    1.13
  -5  -3   8   42.14    2.63
  -5  -3   8   39.24    2.48
  -5  -3   8   47.37    2.55
  -5  -3   7    7.71    1.08
  -5  -3   7    7.96    1.06
  -5  -3   7    6.55    0.95
  -5  -3   6   63.60    3.40
  -5  -3   6   65.89    3.43
  -5  -3   6   69.21    3.47
  -5  -3   5   10.05    1.23
  -5  -3   5   13.07    1.34
  -5  -3   5   10.54    1.27
  -5  -3   4  118.20    5.10
  -5  -3   4  119.95    5.14
  -5  -3   4  118.33    5.24
  -5  -3   3   47.42    2.75
  -5  -3   3   49.55    2.79
  -5  -3   3   45.08    2.83
  -5  -3   2   44.46    2.62
  -5  -3   2   44.75    2.66
  -5  -3   2   51.29    2.83
  -5  -3   1   64.40    3.27
  -5  -3   1   66.06    3.42
  -5  -3   0   85.29    4.08
  -5  -3  -1   19.77    1.73
  -5  -3  -2    4.09    0.85
  -5  -3  -3    1.96    0.62
   5   3   4   26.45    2.39
  -5  -3  -4   25.77    2.01
  -5  -3  -4   25.12    1.92
   5   3   5   16.27    1.85
  -5  -3  -5   15.75    1.52
  -5  -3  -5   13.57    1.35
   5   3   6   22.26    2.07
  -5  -3  -6   24.23    1.87
   5   3   7    1.43    0.52
  -5  -3  -7    1.35    0.53
   5   3   8    3.61    0.72
  -5  -3  -8    1.92    0.52
   5   3   9    0.33    0.27
  -5  -3  -9   -0.07    0.28
  -5  -4  11   -0.16    0.25
  -5  -4  10    2.01    0.50
  -5  -4   9   14.74    1.33
  -5  -4   8   16.32    1.49
  -5  -4   8   13.80    1.30
  -5  -4   7    2.52    0.77
  -5  -4   7    2.80    0.68
  -5  -4   7    2.88    0.69
  -5  -4   6    6.16    0.98
  -5  -4   6    6.25    0.97
  -5  -4   5    1.14    0.53
  -5  -4   5    1.07    0.54
  -5  -4   4    2.35    0.70
  -5  -4   4    2.38    0.65
  -5  -4   3   12.89    1.38
  -5  -4   3   13.54    1.44
  -5  -4   2   59.89    3.26
  -5  -4   1   65.78    3.48
  -5  -4   0    5.07    0.97
  -5  -4  -1   42.85    2.69
  -5  -4  -2    6.84    1.06
  -5  -4  -3   14.94    1.54
  -5  -4  -3   15.32    1.49
   5   4   4   25.61    2.29
  -5  -4  -4   27.96    2.05
  -5  -4  -4   23.19    1.82
   5   4   5    2.13    0.72
  -5  -4  -5    2.60    0.69
   5   4   6    0.15    0.32
  -5  -4  -6   -0.64    0.45
   5   4   7    1.09    0.50
  -5  -4  -7    1.72    0.52
   5   4   8    3.53    0.61
  -5  -4  -8    2.20    0.50
  -5  -5  10    2.46    0.48
  -5  -5   9    0.99    0.42
  -5  -5   9    1.92    0.48
  -5  -5   8    3.13    0.67
  -5  -5   8    3.91    0.69
  -5  -5   7   42.00    2.51
  -5  -5   7   42.70    2.46
  -5  -5   6    5.64    0.94
  -5  -5   6    4.68    0.90
  -5  -5   5   11.23    1.31
  -5  -5   4   14.34    1.49
  -5  -5   3   19.54    1.73
  -5  -5   2   -0.13    0.41
  -5  -5   2   -0.25    0.46
  -5  -5   1    0.13    0.41
  -5  -5   1    0.25    0.43
  -5  -5   0    7.20    1.08
  -5  -5  -1    2.60    0.72
   5   5   1    2.56    0.97
  -5  -5  -2    4.65    0.87
  -5  -5  -3    3.88    0.77
   5   5   4    0.32    0.41
   5   5   5    4.41    0.90
   5   5   6    6.22    0.95
   5   5   7   14.20    1.24
  -5  -6   9    5.72    0.69
  -5  -6   9    5.26    0.66
  -5  -6   8    8.97    0.93
  -5  -6   7    6.64    0.91
  -5  -6   6    3.98    0.77
  -5  -6   5    0.44    0.44
  -5  -6   4    1.35    0.54
  -5  -6   3    0.11    0.37
  -5  -6   2   20.39    1.67
  -5  -6   1   32.40    2.12
   5   6   0    9.95    1.56
  -5  -6   0   10.96    1.28
  -5  -6  -1    0.34    0.40
   5   6   1    0.35    0.56
   5   6   2   14.47    1.70
  -5  -6  -2   16.92    1.48
  -5  -6  -3   18.64    1.47
   5   6   4   10.63    1.29
   5   6   5    6.77    0.95
   5   6   6    8.19    0.90
  -5  -7   8    1.52    0.41
  -5  -7   7    1.62    0.45
  -5  -7   6    6.90    0.85
   5   7  -5    4.33    0.93
  -5  -7   5    5.57    0.81
   5   7  -4   11.29    1.49
  -5  -7   4   14.18    1.26
  -5  -7   3    1.30    0.46
   5   7  -3    0.67    0.63
   5   7  -2    3.21    0.92
   5   7  -1    4.93    1.13
   5   7   0    6.75    1.15
  -5  -7   0    5.99    0.84
   5   7   1    4.27    0.92
   5   7   2    2.59    0.69
   5   7   3   -0.11    0.27
   5   7   4    1.80    0.49
   5   7   5    0.07    0.20
  -5  -8   6   10.15    0.87
  -5  -8   5   35.17    1.85
  -5  -8   5   37.35    1.87
   5   8  -4    6.19    0.95
   5   8  -3   17.88    1.65
   5   8  -2   19.70    1.74
   5   8  -1    9.00    1.15
  -5  -8   1    8.16    0.85
   5   8   0   13.57    1.36
  -5  -8   0   11.76    1.04
   5   8   1    6.80    0.92
  -5  -8  -1    8.38    0.84
   5   8   2    1.72    0.47
  -5  -8  -2    1.56    0.38
   5   8   3    1.15    0.35
  -5  -8  -3    0.42    0.24
   5   9  -3    7.88    0.84
  -5  -9   3    8.83    0.77
   5   9  -2    2.90    0.56
   5   9  -1   14.22    1.13
   6 -10  -2    8.94    1.15
  -6  10   1   23.07    1.40
   6 -10  -1   22.37    1.82
   6 -10  -1   23.72    1.98
  -6  10   0    4.74    0.65
   6 -10   0    4.82    0.88
   6 -10   0    5.52    0.99
  -6  10  -1   24.32    1.54
   6 -10   1   20.33    1.89
   6 -10   1   22.50    1.98
  -6  10  -2    7.02    0.80
   6 -10   2    6.19    1.05
   6 -10   2    5.70    0.94
   6 -10   2    6.91    1.07
  -6  10  -3   20.58    1.36
   6 -10   3   21.16    1.82
   6 -10   3   17.54    1.66
   6 -10   4   26.48    1.91
   6 -10   4   23.30    1.89
   6 -10   5   38.50    2.37
  -6   9   4   79.37    3.26
  -6   9   3   19.24    1.37
   6  -9  -2   -0.17    0.47
  -6   9   1    0.61    0.36
   6  -9  -1    0.65    0.55
   6  -9  -1   -0.36    0.56
  -6   9   0   16.91    1.39
   6  -9   0   15.26    1.77
  -6   9  -1   14.65    1.30
   6  -9   1   13.05    1.65
   6  -9   1   10.68    1.43
  -6   9  -2    0.48    0.40
   6  -9   2    0.18    0.49
   6  -9   2    0.84    0.52
  -6   9  -3   11.40    1.11
   6  -9   3    9.40    1.38
   6  -9   3   10.15    1.42
   6  -9   4   37.94    2.68
   6  -9   4   33.55    2.58
   6  -9   5   10.28    1.31
   6  -9   6    0.95    0.48
  -6   8   6   15.25    1.01
  -6   8   5   31.43    1.80
  -6   8   4   48.31    2.50
  -6   8   3   80.18    3.62
  -6   8   2   87.14    3.81
  -6   8   1    9.47    1.09
   6  -8  -1    7.98    1.34
  -6   8   0   17.68    1.56
   6  -8   0   18.68    2.10
  -6   8  -1   66.04    3.39
   6  -8   1   71.22    4.33
   6  -8   1   64.58    4.03
  -6   8  -2   46.57    2.68
   6  -8   2   42.43    3.26
   6  -8   2   50.63    3.44
  -6   8  -3   17.43    1.49
   6  -8   3   13.76    1.77
   6  -8   3   16.27    1.90
   6  -8   4   22.63    2.19
   6  -8   4   26.60    2.39
   6  -8   5   60.72    3.70
   6  -8   6   43.06    2.83
   6  -8   6   46.18    2.98
  -6   8  -6   52.63    2.49
   6  -8   7    5.11    0.88
  -6   8  -7    6.90    0.76
  -6   8  -8    1.10    0.32
   6  -8   8    0.58    0.34
  -6   7   7    5.23    0.60
  -6   7   6    5.98    0.72
  -6   7   6    8.73    0.80
  -6   7   5    4.15    0.70
  -6   7   4   16.35    1.42
  -6   7   3   43.93    2.54
  -6   7   2   56.26    2.95
  -6   7   1   20.57    1.71
  -6   7   0   48.34    2.76
   6  -7   0   37.25    3.01
  -6   7  -1   53.58    3.04
   6  -7   1   53.13    3.65
  -6   7  -2    2.94    0.69
   6  -7   2    3.51    0.97
  -6   7  -3   -0.12    0.34
   6  -7   3    0.21    0.57
   6  -7   4    0.20    0.51
   6  -7   5   11.17    1.50
   6  -7   5   15.35    1.80
  -6   7  -5   12.10    1.22
   6  -7   6   20.32    1.96
  -6   7  -6   22.16    1.62
   6  -7   7   12.50    1.47
  -6   7  -7   14.08    1.21
  -6   7  -8    5.26    0.68
   6  -7   8    5.39    0.87
  -6   6   8   20.97    1.23
  -6   6   7   31.58    1.75
  -6   6   6   29.44    1.75
  -6   6   6   26.23    1.65
  -6   6   5   19.35    1.57
  -6   6   4   24.07    1.83
  -6   6   3   35.45    2.30
  -6   6   2   55.01    2.99
  -6   6   1   57.41    3.13
   6  -6  -1   53.07    3.61
  -6   6   0   75.47    3.86
   6  -6   0   82.11    4.64
  -6   6  -1   19.58    1.75
   6  -6   1   17.61    2.07
  -6   6  -2   37.82    2.45
   6  -6   2   33.23    2.88
  -6   6  -3    2.54    0.64
   6  -6   3    2.49    0.86
   6  -6   4   14.16    1.85
  -6   6  -4   15.61    1.45
   6  -6   5   41.23    3.04
   6  -6   5   38.25    2.97
  -6   6  -5   38.82    2.41
  -6   6  -6    7.73    1.03
   6  -6   6    7.81    1.27
  -6   6  -7    0.49    0.38
   6  -6   7    0.64    0.50
   6  -6   8    5.95    0.97
  -6   6  -8    6.94    0.83
   6  -6   9   14.36    1.30
  -6   6  -9   11.84    0.94
  -6   5   8    0.26    0.25
  -6   5   7    2.86    0.57
  -6   5   6   40.80    2.21
  -6   5   6   34.42    2.08
  -6   5   5   19.67    1.67
  -6   5   4    3.73    0.78
  -6   5   3   35.17    2.34
  -6   5   2   68.83    3.52
  -6   5   1    7.13    1.03
   6  -5  -1    5.05    1.12
  -6   5   0   22.11    1.87
   6  -5   0   24.03    2.35
  -6   5  -1   20.04    1.78
   6  -5   1   20.59    2.22
  -6   5  -2   38.99    2.53
   6  -5   2   40.46    3.18
  -6   5  -3   48.53    2.83
   6  -5   3   51.29    3.57
   6  -5   4   25.38    2.44
  -6   5  -4   26.12    1.95
  -6   5  -5    4.57    0.87
  -6   5  -6   17.96    1.56
   6  -5   7   35.45    2.67
  -6   5  -7   33.84    2.15
   6  -5   8   63.38    3.44
   6  -5   8   56.60    3.36
  -6   5  -8   60.45    2.88
   6  -5   9   11.45    1.18
   6  -5   9   10.20    1.14
  -6   5  -9   11.30    0.94
  -6   4   9    0.97    0.32
  -6   4   8   16.25    1.24
  -6   4   7   26.29    1.71
  -6   4   7   24.82    1.63
  -6   4   6   16.45    1.38
  -6   4   6   15.96    1.37
  -6   4   5   16.98    1.48
  -6   4   4    3.10    0.74
  -6   4   3   -0.12    0.38
  -6   4   3   -0.11    0.33
  -6   4   2    0.61    0.49
   6  -4  -2    0.19    0.58
  -6   4   1   21.02    1.78
   6  -4  -1   19.77    2.13
  -6   4   0  236.66    8.95
   6  -4   0  251.06    9.97
  -6   4  -1   10.97    1.30
   6  -4   1   12.82    1.71
  -6   4  -2    5.49    0.95
   6  -4   2    7.51    1.37
  -6   4  -3    0.36    0.39
  -6   4  -3    0.60    0.40
   6  -4   3    0.60    0.62
   6  -4   4   24.18    2.35
  -6   4  -4   25.11    1.93
  -6   4  -5   10.09    1.25
  -6   4  -6    1.87    0.59
  -6   4  -7    0.11    0.37
  -6   4  -8    2.39    0.54
   6  -4   8    2.92    0.72
   6  -4   9   15.25    1.50
  -6   4  -9   16.90    1.19
  -6   3   9    9.61    0.88
  -6   3   8   31.22    1.86
  -6   3   7   52.24    2.68
  -6   3   7   48.67    2.57
  -6   3   6   31.03    2.00
  -6   3   6   29.42    1.98
  -6   3   6   32.01    2.00
  -6   3   5   47.20    2.72
  -6   3   4   83.07    3.93
  -6   3   3  194.81    7.39
   6  -3  -2    0.38    0.59
  -6   3   1   42.76    2.67
   6  -3  -1   46.27    3.31
  -6   3   0   15.15    1.55
   6  -3   0   16.38    1.97
  -6   3  -1   67.78    3.54
   6  -3   1   67.06    4.18
   6  -3   2   94.10    5.12
   6  -3   2   93.67    4.87
  -6   3  -3    5.26    0.89
   6  -3   3    4.42    1.04
   6  -3   3    4.04    0.95
  -6   3  -4   -0.12    0.40
  -6   3  -5    1.60    0.55
  -6   3  -6    2.20    0.67
  -6   3  -7    0.94    0.47
   6  -3   7    0.59    0.45
  -6   3  -8   -0.09    0.28
   6  -3   8   -0.13    0.28
   6  -3   8    0.14    0.42
   6  -3   9    0.51    0.39
  -6   2   9    7.62    0.81
  -6   2   8   24.54    1.66
  -6   2   7   23.07    1.67
  -6   2   7   21.70    1.63
  -6   2   6    2.15    0.59
  -6   2   6    2.60    0.65
  -6   2   5   15.17    1.44
  -6   2   5   15.02    1.40
  -6   2   4   26.00    1.93
  -6   2   3    4.79    0.85
   6  -2  -3    4.97    1.13
  -6   2   2  195.82    7.51
   6  -2  -2  215.03    8.74
   6  -2  -1   83.43    4.76
   6  -2   0   12.71    1.76
   6  -2   1  112.80    5.76
   6  -2   1  115.14    5.58
   6  -2   2   15.50    1.89
   6  -2   2   11.36    1.55
  -6   2  -2   15.84    1.48
   6  -2   3    7.74    1.29
   6  -2   3    8.92    1.38
  -6   2  -3    9.90    1.19
  -6   2  -4    3.73    0.81
   6  -2   4    3.87    0.96
  -6   2  -5   17.51    1.61
  -6   2  -6    2.36    0.60
   6  -2   6    2.01    0.63
  -6   2  -7    3.68    0.70
   6  -2   7    2.31    0.67
   6  -2   8   12.03    1.34
  -6   2  -8   13.76    1.17
   6  -2   9   11.90    1.32
  -6   1  10    2.69    0.46
  -6   1   9    4.08    0.64
  -6   1   8    3.67    0.69
  -6   1   8    2.69    0.59
  -6   1   7    4.97    0.81
  -6   1   7    3.66    0.73
  -6   1   6   32.98    2.13
  -6   1   6   28.13    1.95
  -6   1   5    9.17    1.13
  -6   1   5    7.72    1.05
  -6   1   4   -0.12    0.43
  -6   1   4   -0.23    0.39
  -6   1   3    9.15    1.13
  -6   1   3    8.83    1.11
  -6   1   2   30.44    2.10
  -6   1   2   34.47    2.22
  -6   1   1   27.65    1.95
   6  -1   0   69.94    4.09
   6  -1   1   57.76    3.60
  -6   1  -1   49.87    2.88
  -6   1  -2    7.78    1.09
   6  -1   2    7.98    1.39
   6  -1   2    9.61    1.42
   6  -1   3   36.31    2.81
  -6   1  -3   36.22    2.40
   6  -1   4   24.69    2.27
  -6   1  -4   24.20    1.90
   6  -1   5    9.40    1.32
   6  -1   5    5.65    1.11
  -6   1  -5    8.30    1.07
  -6   1  -6    3.00    0.68
   6  -1   6    3.51    0.82
  -6   1  -7    5.29    0.79
   6  -1   7    5.00    0.90
   6  -1   8    5.63    0.88
   6  -1   9   -0.11    0.27
   6  -1   9   -0.09    0.24
  -6   0  10    9.13    0.79
  -6   0   9   -0.07    0.33
  -6   0   8    1.69    0.50
  -6   0   8    1.33    0.46
  -6   0   7    0.32    0.40
  -6   0   7    0.20    0.39
  -6   0   7   -0.20    0.38
  -6   0   6    4.64    0.86
  -6   0   6    5.49    0.85
  -6   0   5    0.12    0.39
  -6   0   5    0.23    0.43
  -6   0   4   59.47    3.13
  -6   0   4   57.29    3.10
  -6   0   3   56.40    3.06
  -6   0   3   59.71    3.13
  -6   0   2   13.67    1.34
  -6   0   2   11.63    1.26
  -6   0   1    4.73    0.84
   6   0   0   33.35    2.72
   6   0   1   39.76    2.92
  -6   0  -1   34.79    2.31
   6   0   2   52.38    3.49
  -6   0  -2   54.48    3.03
   6   0   3   50.68    3.37
  -6   0  -3   47.98    2.82
   6   0   4   16.65    1.88
  -6   0  -4   19.38    1.68
  -6   0  -5    0.45    0.38
   6   0   5    0.32    0.38
   6   0   5    0.32    0.49
  -6   0  -6    0.10    0.39
   6   0   6    0.74    0.52
  -6   0  -7    2.86    0.59
   6   0   7    3.15    0.72
   6   0   8   26.23    1.88
   6   0   9    8.95    0.93
  -6  -1   9    3.19    0.58
  -6  -1   8    4.38    0.74
  -6  -1   8    6.16    0.82
  -6  -1   8    5.41    0.75
  -6  -1   7    2.59    0.67
  -6  -1   7    1.18    0.49
  -6  -1   7    1.91    0.51
  -6  -1   6    4.80    0.86
  -6  -1   6    6.61    0.95
  -6  -1   5    7.33    1.04
  -6  -1   5    5.76    0.93
  -6  -1   4    3.71    0.81
  -6  -1   4    3.03    0.76
  -6  -1   3    0.34    0.40
  -6  -1   3    0.70    0.47
  -6  -1   2    5.03    0.86
  -6  -1   1   32.64    2.13
  -6  -1   0   20.47    1.72
  -6  -1  -1    5.83    0.95
   6   1   1    5.05    1.12
  -6  -1  -2    0.37    0.40
   6   1   2    0.73    0.62
   6   1   3   11.91    1.61
  -6  -1  -3   11.47    1.29
  -6  -1  -4    1.02    0.47
   6   1   4    0.96    0.50
   6   1   4    2.47    0.82
  -6  -1  -5    2.50    0.62
   6   1   5    2.29    0.72
   6   1   5    3.14    0.82
  -6  -1  -6    1.09    0.47
   6   1   6    1.66    0.54
   6   1   7   28.68    2.05
   6   1   8   11.44    1.14
  -6  -2   9   14.53    1.11
  -6  -2   8   16.49    1.38
  -6  -2   8   18.53    1.35
  -6  -2   7    3.38    0.71
  -6  -2   7    3.00    0.67
  -6  -2   6    8.69    1.11
  -6  -2   5    0.44    0.47
  -6  -2   5    0.44    0.46
  -6  -2   4   56.46    3.03
  -6  -2   4   56.21    3.02
  -6  -2   4   53.03    2.94
  -6  -2   3   80.76    3.79
  -6  -2   3   76.81    3.80
  -6  -2   3   81.79    3.91
  -6  -2   2   12.85    1.34
  -6  -2   1   11.24    1.21
  -6  -2   0   28.29    2.08
  -6  -2  -1   23.99    1.88
   6   2   2   15.39    1.79
  -6  -2  -2   16.70    1.57
  -6  -2  -3    6.31    0.95
   6   2   3    6.00    1.12
  -6  -2  -4    5.31    0.88
   6   2   4    6.62    1.09
   6   2   4    8.23    1.21
   6   2   5   25.53    2.11
  -6  -2  -5   27.29    1.82
   6   2   6    8.00    1.07
  -6  -2  -6    6.87    0.83
   6   2   7   14.91    1.35
   6   2   8    5.95    0.74
  -6  -3   9    0.06    0.24
  -6  -3   8    0.08    0.33
  -6  -3   7    0.49    0.44
  -6  -3   7    1.45    0.47
  -6  -3   6   -0.10    0.38
  -6  -3   5   -0.10    0.33
  -6  -3   5    1.03    0.51
  -6  -3   4   27.12    1.91
  -6  -3   4   24.58    1.87
  -6  -3   3   17.77    1.51
  -6  -3   3   19.55    1.68
  -6  -3   2   26.43    2.01
  -6  -3   1   26.53    1.96
  -6  -3   0   14.17    1.45
  -6  -3  -1    2.93    0.75
   6   3   2   11.34    1.50
  -6  -3  -2   12.58    1.33
  -6  -3  -3    1.91    0.59
   6   3   3    1.66    0.61
   6   3   3    1.81    0.66
   6   3   4    9.84    1.27
   6   3   4    8.62    1.18
  -6  -3  -4    9.54    1.06
   6   3   5    8.01    1.09
  -6  -3  -5    8.13    0.90
   6   3   6   10.55    1.13
   6   3   7    4.75    0.67
  -6  -4   8    2.91    0.54
  -6  -4   7    1.00    0.43
  -6  -4   7    0.63    0.35
  -6  -4   6    6.22    0.87
  -6  -4   6    5.10    0.76
  -6  -4   5    6.18    0.89
  -6  -4   4   31.07    2.05
  -6  -4   3   14.07    1.36
  -6  -4   2   18.01    1.58
  -6  -4   2   16.89    1.48
  -6  -4   1   18.09    1.58
  -6  -4   1   15.67    1.48
  -6  -4   0    1.11    0.51
  -6  -4  -1    8.23    1.04
   6   4   2   16.45    1.68
  -6  -4  -2   16.48    1.46
  -6  -4  -3    2.32    0.58
   6   4   3    3.58    0.77
   6   4   3    3.28    0.76
  -6  -4  -4    0.48    0.34
   6   4   4    1.31    0.47
   6   4   5    0.10    0.32
   6   4   6    4.42    0.65
  -6  -5   7   22.55    1.39
  -6  -5   7   22.82    1.38
  -6  -5   6   12.45    1.07
  -6  -5   6   12.29    1.06
  -6  -5   5    9.93    1.02
  -6  -5   4    3.21    0.64
  -6  -5   3    4.91    0.78
  -6  -5   2    4.79    0.79
  -6  -5   1   15.25    1.36
   6   5   0   19.31    1.80
  -6  -5   0   20.72    1.54
  -6  -5  -1   40.01    2.22
  -6  -5  -1   43.02    2.37
   6   5   2    9.07    1.14
   6   5   2    8.90    1.11
  -6  -5  -2   10.70    1.01
  -6  -5  -2   11.48    1.08
  -6  -5  -3    2.23    0.50
   6   5   3    1.59    0.49
   6   5   4    0.36    0.28
   6   5   5    3.03    0.52
   6   6  -6   -0.52    0.42
  -6  -6   6    0.23    0.27
   6   6  -5    7.56    1.01
  -6  -6   5    9.59    0.89
  -6  -6   4    4.91    0.67
   6   6  -4    3.81    0.80
  -6  -6   3    1.43    0.44
   6   6  -3    1.46    0.61
  -6  -6   2    2.28    0.50
   6   6  -2    1.70    0.65
  -6  -6   1    3.53    0.60
   6   6  -1    3.61    0.76
  -6  -6   0    1.50    0.42
   6   6   0    1.27    0.54
   6   6   1    1.01    0.41
   6   6   2   -0.08    0.17
   6   6   3    0.44    0.26
   6   7  -4    1.28    0.41
   6   7  -3    0.41    0.34
  -6  -7   3    0.50    0.26
   6   7  -2    0.99    0.44
   6   7  -1    0.16    0.31
   6   7   0    0.07    0.28
   6   7   0    0.45    0.25
  -7   8   2  102.95    3.77
  -7   8   1    7.95    0.75
   7  -8  -1   10.23    1.24
   7  -8  -1    9.81    1.28
   7  -8   0   -0.14    0.38
   7  -8   1    0.41    0.47
   7  -8   1    0.64    0.41
   7  -8   2   27.08    2.10
   7  -8   2   23.87    1.96
   7  -8   3   18.87    1.67
   7  -8   3   21.53    1.78
   7  -8   4    1.55    0.50
  -7   7   4    3.88    0.51
  -7   7   4    3.12    0.45
  -7   7   3   15.68    1.11
  -7   7   2   26.83    1.56
   7  -7  -1   42.02    2.86
   7  -7   0   54.89    3.39
   7  -7   0   53.89    3.25
   7  -7   1    0.16    0.52
   7  -7   1    0.15    0.40
   7  -7   2    0.15    0.43
   7  -7   2    0.46    0.42
   7  -7   3    9.72    1.27
   7  -7   3    8.46    1.21
   7  -7   4   13.04    1.41
   7  -7   5    4.84    0.79
  -7   6   5    3.48    0.50
  -7   6   5    4.57    0.53
  -7   6   4    9.00    0.85
  -7   6   3   30.63    1.75
  -7   6   2   25.04    1.58
   7  -6  -1   45.84    3.01
   7  -6   0   50.25    3.25
   7  -6   1   15.88    1.78
   7  -6   2   38.35    2.81
   7  -6   3   51.00    3.23
   7  -6   4   23.01    1.99
   7  -6   5    5.72    0.90
   7  -6   6    5.82    0.85
  -7   6  -6    6.35    0.66
  -7   5   6   11.40    0.86
  -7   5   5   24.54    1.46
  -7   5   5   24.81    1.43
  -7   5   4    8.01    0.85
  -7   5   4    9.63    0.91
  -7   5   3    6.96    0.85
  -7   5   2    3.54    0.63
   7  -5  -1   37.00    2.78
   7  -5   0   25.75    2.31
   7  -5   1   39.17    2.92
   7  -5   2   39.61    2.90
   7  -5   3   16.45    1.80
   7  -5   4   11.51    1.42
   7  -5   5    8.66    1.17
  -7   5  -5    8.80    0.90
  -7   5  -6    3.22    0.54
   7  -5   6    2.83    0.66
   7  -5   7    9.72    1.03
  -7   5  -7   11.11    0.85
  -7   4   6    1.37    0.35
  -7   4   5    2.88    0.51
  -7   4   5    2.04    0.46
  -7   4   4   37.43    2.10
  -7   4   4   41.46    2.15
  -7   4   3   50.76    2.58
  -7   4   3   52.08    2.61
  -7   4   2   10.53    1.06
   7  -4  -2   12.04    1.54
   7  -4  -1   32.35    2.64
   7  -4   0   41.02    3.03
   7  -4   1   16.75    1.90
   7  -4   2   11.58    1.56
   7  -4   3    4.27    0.95
  -7   4  -4    0.77    0.38
  -7   4  -5    3.29    0.60
   7  -4   6   10.26    1.20
  -7   4  -6    8.94    0.89
  -7   4  -7    2.91    0.46
   7  -4   7    2.55    0.57
  -7   3   7    0.75    0.28
  -7   3   6    7.40    0.78
  -7   3   6    8.46    0.79
  -7   3   5   22.96    1.50
  -7   3   5   21.22    1.44
  -7   3   4   12.30    1.11
  -7   3   4    8.34    0.94
  -7   3   3    3.68    0.66
  -7   3   3    4.53    0.73
  -7   3   2    0.45    0.34
  -7   3   2    0.47    0.37
   7  -3  -2    0.71    0.65
  -7   3   1    3.64    0.70
   7  -3  -1    4.45    1.08
   7  -3   0    1.31    0.78
   7  -3   1    7.11    1.29
   7  -3   2   53.44    3.47
   7  -3   3   25.04    2.18
  -7   3  -3   23.27    1.63
  -7   3  -4    0.53    0.35
  -7   3  -5    4.52    0.68
  -7   3  -6   11.79    1.01
   7  -3   7    7.62    0.93
  -7   3  -7    8.39    0.76
  -7   2   7    0.77    0.29
  -7   2   6   13.33    1.09
  -7   2   6   14.64    1.10
  -7   2   5   22.60    1.52
  -7   2   5   21.33    1.47
  -7   2   4   12.48    1.16
  -7   2   4   13.43    1.20
  -7   2   3   14.38    1.26
   7  -2  -3   13.70    1.73
  -7   2   3   16.19    1.35
   7  -2  -2   22.56    2.23
  -7   2   2   19.47    1.52
   7  -2  -1   56.16    3.56
  -7   2   1   45.52    2.52
   7  -2   0    2.99    0.94
   7  -2   1    0.18    0.58
   7  -2   2   14.40    1.71
   7  -2   2   17.61    1.76
  -7   2  -3   22.38    1.61
  -7   2  -4    1.51    0.47
  -7   2  -5    2.51    0.53
  -7   2  -6    0.21    0.29
  -7   2  -7    3.52    0.49
  -7   1   7    5.32    0.62
  -7   1   6   42.00    2.13
  -7   1   6   41.31    2.08
  -7   1   5   32.03    1.88
  -7   1   5   31.66    1.85
  -7   1   4   16.28    1.32
  -7   1   4   17.45    1.38
  -7   1   3   11.72    1.16
  -7   1   3   13.75    1.25
   7  -1  -2   93.97    4.79
  -7   1   2   72.32    3.47
   7  -1  -1   96.60    4.92
  -7   1   1   79.03    3.64
   7  -1   0   14.76    1.79
   7  -1   1   56.21    3.58
   7  -1   1   62.23    3.58
  -7   1  -2    0.37    0.39
   7  -1   2    0.79    0.60
   7  -1   2    0.31    0.42
   7  -1   3   45.33    2.96
  -7   1  -3   53.18    2.65
  -7   1  -4   32.95    1.96
  -7   1  -5    5.86    0.76
  -7   1  -6   -0.06    0.23
  -7   0   7    2.20    0.42
  -7   0   6   10.26    0.97
  -7   0   6   11.06    0.99
  -7   0   5    0.32    0.34
  -7   0   5    0.08    0.29
  -7   0   4   28.97    1.80
  -7   0   4   26.36    1.77
  -7   0   3    8.34    0.94
  -7   0   3    9.06    1.02
   7   0  -3    8.26    1.37
  -7   0   2    0.28    0.36
   7   0  -2    0.74    0.65
   7   0  -1   39.41    2.97
   7   0   0   62.82    3.76
   7   0   0   58.15    3.51
  -7   0  -1    0.09    0.31
   7   0   1   -0.16    0.50
   7   0   1    0.77    0.52
   7   0   2   39.54    2.71
  -7   0  -2   41.12    2.30
  -7   0  -3    6.27    0.83
   7   0   3    6.02    1.03
  -7   0  -4    0.57    0.35
  -7   0  -5    1.13    0.37
  -7   0  -6   10.49    0.86
  -7  -1   7    2.21    0.42
  -7  -1   7    2.40    0.43
  -7  -1   6    1.14    0.41
  -7  -1   6    1.38    0.38
  -7  -1   5    1.65    0.46
  -7  -1   4    3.59    0.62
  -7  -1   3    0.43    0.34
  -7  -1   2   11.87    1.12
   7   1  -1   19.56    1.87
  -7  -1   1   18.74    1.45
   7   1   0    0.95    0.64
   7   1   0    1.06    0.56
  -7  -1  -1    0.09    0.36
   7   1   1    0.14    0.47
   7   1   2    9.10    1.24
  -7  -1  -2    8.45    0.96
   7   1   3   18.77    1.67
  -7  -1  -3   19.34    1.41
   7   1   4   29.16    1.96
  -7  -1  -4   26.53    1.63
  -7  -1  -5    9.35    0.84
  -7  -2   6    0.19    0.25
  -7  -2   5    2.92    0.54
  -7  -2   4    2.40    0.49
  -7  -2   3    5.62    0.72
  -7  -2   2    5.84    0.78
  -7  -2   1    3.00    0.59
   7   2  -1    3.08    0.80
  -7  -2   0    3.92    0.66
  -7  -2   0    3.44    0.64
   7   2   0    3.57    0.87
   7   2   0    2.22    0.71
   7   2   1   15.33    1.55
  -7  -2  -1   15.87    1.28
   7   2   2   14.99    1.47
  -7  -2  -2   13.84    1.18
  -7  -2  -3    0.14    0.28
   7   2   3    0.11    0.31
  -7  -2  -4    0.62    0.29
  -7  -3   5    5.59    0.67
  -7  -3   4    1.09    0.34
  -7  -3   3    0.97    0.35
   7   3  -2    8.51    1.09
  -7  -3   2    8.08    0.86
   7   3  -1   14.18    1.41
  -7  -3   1   10.36    1.00
  -7  -3   0    1.59    0.42
  -7  -3   0    2.79    0.54
   7   3   0    2.48    0.64
  -7  -3  -1    0.21    0.28
  -7  -3  -1    0.22    0.28
   7   3   1    1.10    0.46
  -7  -3  -2    2.07    0.46
  -7  -3  -2    1.77    0.44
   7   3   2    1.95    0.52
  -7  -3  -3    1.76    0.38
  -7  -3  -3    1.85    0.39
   7   3   3    1.76    0.45
  -7  -4   4    0.05    0.21
  -7  -4   3    0.11    0.22
   7   4  -2    4.85    0.77
   7   4  -2    6.47    0.86
   7   4  -1   16.53    1.37
  -7  -4   1   12.47    1.01
   7   4   0    7.98    0.93
  -7  -4   0    6.62    0.71
   7   4   1   10.18    0.99
  -7  -4  -1    8.85    0.79
   8  -4   0    4.94    0.83
   8  -4   1   16.89    1.49
   8  -3  -1   11.74    1.27
   8  -3   0    6.91    0.99
   8  -3   1    5.74    0.88
   8  -2  -2   21.09    1.70
   8  -2  -1    8.11    1.06
   8  -2   0    5.01    0.85
   8  -2   1    4.97    0.80
   8  -1  -2    2.61    0.64
   8  -1  -1    0.11    0.35
   8  -1   0    1.22    0.44
   0   0   0    0.00    0.00
TITL exp_2757_1611_CuNO3 in P-1
REM P-1 (#2 in standard setting)
CELL 1.54184   6.595630  11.254260  12.123563  99.3030  90.7825 100.1183
ZERR    4.00   0.000120   0.000217   0.000218   0.0016   0.0015   0.0016
LATT  1
SFAC C H N O
UNIT 44.00 40.00 4.00 4.00
TREF
HKLF 4
END
_computing_structure_solution     'SHELXT 2014/5 (Sheldrick, 2014)'
;
_shelx_hkl_checksum     39069
_shelx_res_file
;
TITL exp_2757_1611_cuno3_a.res in P-1
    exp_2757_1611_cuno3.res
    created by SHELXL-2016/6 at 22:21:37 on 26-Jun-2025
REM Old TITL exp_2757_1611_CuNO3 in P-1
REM SHELXT solution in P-1
REM R1 0.209, Rweak 0.012, Alpha 0.045, Orientation as input
REM Formula found by SHELXT: C36 N4 O10 Br
CELL 1.54184 6.5956 11.2543 12.1236 99.303 90.783 100.118
ZERR 1 0.0001 0.0002 0.0002 0.002 0.002 0.002
LATT 1
SFAC C H Cu F N O
UNIT 32 36 1 2 8 12
EQIV $1 -1+X,1+Y,+Z
EQIV $2 1-X,1-Y,-Z
EQIV $3 +X,-1+Y,+Z
EQIV $4 -X,1-Y,1-Z
EQIV $5 -X,1-Y,-Z
ISOR 0.002 0.004 O4B
ISOR 0.005 0.01 O4A
L.S. 10
PLAN  50
SIZE 0.18 0.12 0.08
HTAB N3 O2_$1
HTAB N3 N4
HTAB N3 O5
HTAB N3 O4A
HTAB N3 O4B
HTAB C13 F1
HTAB C13 F1_$2
HTAB C11 O5_$3
HTAB C11 O6_$4
HTAB C16 F1_$5
CONF
HTAB
BOND $H
list 4
MORE -1
fmap 2
acta
OMIT -1 -1 1
OMIT -1 0 2
OMIT -1 1 1
OMIT -1 2 1
OMIT 0 -2 1
OMIT 0 -1 1
OMIT 0 0 1
OMIT 0 1 0
OMIT 0 1 1
OMIT 0 2 0
OMIT 1 0 0
OMIT 1 0 1
OMIT 1 2 0
OMIT 1 2 1
REM <olex2.extras>
REM <HklSrc "%.\\exp_2757_1611_CuNO3.hkl">
REM </olex2.extras>
WGHT    0.159600    0.689800
FVAR       0.52270
CU1   3    1.000000    0.000000    0.000000    10.50000    0.03199    0.03371 =
         0.03881    0.00384    0.00459    0.01908
F1    4    0.354934    0.396170   -0.015242    11.00000    0.05517    0.04193 =
         0.04308    0.01977    0.01260    0.02600
O1    6    0.920931   -0.100871    0.112118    11.00000    0.04140    0.04056 =
         0.04722    0.01011    0.00840    0.02703
O3    6    0.783467    0.090900    0.032409    11.00000    0.03809    0.04080 =
         0.04744    0.01125    0.01315    0.02427
O2    6    0.714639   -0.189593    0.229514    11.00000    0.06374    0.04734 =
         0.05524    0.02126    0.02151    0.03971
N1    5    0.347149    0.064608    0.270539    11.00000    0.03662    0.03156 =
         0.03794    0.00927    0.00611    0.01660
N2    5    0.118905    0.424924    0.164699    11.00000    0.03343    0.02791 =
         0.04406    0.01009    0.00838    0.01672
N3    5   -0.060914    0.634600    0.244748    11.00000    0.04785    0.03796 =
         0.05008    0.00877    0.00800    0.02986
AFIX  23
H3A   2   -0.143875    0.686345    0.233616    11.00000   -1.20000
H3B   2   -0.006627    0.656582    0.314222    11.00000   -1.20000
AFIX   0
C5    1    0.368158    0.322887    0.062665    11.00000    0.03511    0.02616 =
         0.03646    0.00821    0.00165    0.01276
C6    1    0.236621    0.332112    0.152827    11.00000    0.02784    0.02659 =
         0.03712    0.00521    0.00113    0.01262
C2    1    0.630583   -0.011634    0.178129    11.00000    0.03634    0.02989 =
         0.03538   -0.00045   -0.00137    0.01749
C3    1    0.650676    0.077145    0.108017    11.00000    0.02879    0.02941 =
         0.03282   -0.00038    0.00111    0.01460
C7    1    0.228826    0.243844    0.221431    11.00000    0.03222    0.03242 =
         0.03580    0.00582    0.00514    0.01713
AFIX  43
H7    2    0.136771    0.242568    0.278834    11.00000   -1.20000
AFIX   0
C9    1    0.504146    0.160326    0.121575    11.00000    0.02910    0.02492 =
         0.03285    0.00125    0.00151    0.01273
C8    1    0.358085    0.156810    0.205051    11.00000    0.02973    0.02759 =
         0.03382    0.00601    0.00157    0.01299
C4    1    0.503902    0.244972    0.048735    11.00000    0.03249    0.03121 =
         0.03540    0.00355    0.00795    0.01171
AFIX  43
H4    2    0.596013    0.247626   -0.008592    11.00000   -1.20000
AFIX   0
N4    5    0.165846    0.742434    0.504163    11.00000    0.08705    0.04627 =
         0.05157    0.00976    0.01681    0.01407
O6    6    0.211759    0.795814    0.599232    11.00000    0.09601    0.09529 =
         0.05984   -0.00615    0.00783   -0.00181
C10   1    0.763289   -0.107125    0.172651    11.00000    0.04372    0.03089 =
         0.03586    0.00386    0.00071    0.02230
C13   1    0.242676    0.549391    0.180757    11.00000    0.03566    0.02712 =
         0.05729    0.00756    0.00790    0.01419
AFIX  23
H13A  2    0.351210    0.552718    0.127553    11.00000   -1.20000
H13B  2    0.306592    0.569652    0.255552    11.00000   -1.20000
AFIX   0
C15   1   -0.043891    0.417414    0.246419    11.00000    0.03408    0.03566 =
         0.05449    0.01712    0.01319    0.02091
AFIX  23
H15A  2    0.017691    0.436025    0.321742    11.00000   -1.20000
H15B  2   -0.123856    0.335089    0.235552    11.00000   -1.20000
AFIX   0
O5    6    0.219100    0.780334    0.420431    11.00000    0.10032    0.08683 =
         0.06884    0.02855    0.00314    0.00850
C1    1    0.478510   -0.013946    0.254989    11.00000    0.04027    0.02942 =
         0.03731    0.00727    0.00065    0.01811
AFIX  43
H1    2    0.466345   -0.074724    0.299382    11.00000   -1.20000
AFIX   0
C11   1    0.193288    0.051918    0.358406    11.00000    0.04469    0.04395 =
         0.05028    0.02067    0.01926    0.02115
AFIX  23
H11A  2    0.154466   -0.033762    0.365067    11.00000   -1.20000
H11B  2    0.070471    0.080319    0.336570    11.00000   -1.20000
AFIX   0
C16   1   -0.183025    0.507665    0.231336    11.00000    0.03536    0.04400 =
         0.07032    0.02076    0.01336    0.02374
AFIX  23
H16A  2   -0.250784    0.485830    0.157495    11.00000   -1.20000
H16B  2   -0.288521    0.504248    0.286281    11.00000   -1.20000
AFIX   0
C14   1    0.106378    0.642075    0.164274    11.00000    0.04836    0.02992 =
         0.05867    0.01241    0.01210    0.02084
AFIX  23
H14A  2    0.188015    0.723983    0.176487    11.00000   -1.20000
H14B  2    0.047724    0.624597    0.088336    11.00000   -1.20000
AFIX   0
PART 1
O4A   6    0.008372    0.651574    0.486341    10.50000    0.07464    0.06774 =
         0.05740    0.01706    0.00001   -0.01241
PART 0
C12   1    0.277309    0.123667    0.468949    11.00000    0.06506    0.11758 =
         0.04783    0.01450    0.01945    0.02742
AFIX 137
H12A  2    0.309570    0.209013    0.463445    11.00000   -1.50000
H12B  2    0.400008    0.096491    0.490200    11.00000   -1.50000
H12C  2    0.176388    0.111645    0.524299    11.00000   -1.50000
AFIX   0
PART 2
O4B   6    0.117008    0.633823    0.483929    10.50000    0.13397    0.12573 =
         0.12720    0.01974    0.00896    0.01971
HKLF 4
REM  exp_2757_1611_cuno3_a.res in P-1
REM R1 =  0.0707 for    2984 Fo > 4sig(Fo)  and  0.0745 for all    3331 data
REM    260 parameters refined using     12 restraints
END
WGHT      0.1596      0.6898
REM Instructions for potential hydrogen bonds
HTAB N3 O2_$1
HTAB N3 N4
HTAB N3 O5
HTAB N3 O4A
HTAB N3 O4B
HTAB C13 F1
HTAB C13 F1_$2
HTAB C11 O5_$3
HTAB C11 O6_$4
HTAB C16 F1_$5
REM Highest difference peak  1.950,  deepest hole -0.515,  1-sigma level  0.124
Q1    1  -0.5000  0.5000  0.5000  10.50000  0.05    1.95
Q2    1  -0.5599  0.4863  0.4201  11.00000  0.05    1.75
Q3    1   0.3155  0.7370  0.5994  11.00000  0.05    0.63
Q4    1   0.2276  0.8539  0.5643  11.00000  0.05    0.39
Q5    1  -0.0059  0.7007  0.5150  11.00000  0.05    0.38
Q6    1   0.3578  0.3527  0.0429  11.00000  0.05    0.35
Q7    1   0.3469  0.1269  0.2251  11.00000  0.05    0.34
Q8    1   0.3185  0.3796  0.0031  11.00000  0.05    0.34
Q9    1   0.1703  0.8220  0.4716  11.00000  0.05    0.29
Q10   1   0.1871  0.5869  0.1765  11.00000  0.05    0.29
Q11   1   0.2783  0.7202  0.4412  11.00000  0.05    0.29
Q12   1   0.2303  0.2945  0.1764  11.00000  0.05    0.28
Q13   1   0.7066 -0.2153  0.2064  11.00000  0.05    0.27
Q14   1   0.2248  0.0399  0.3372  11.00000  0.05    0.26
Q15   1   0.2590  0.6345  0.5226  11.00000  0.05    0.25
Q16   1   0.1708  0.1178  0.1730  11.00000  0.05    0.24
Q17   1  -0.0274  0.6723  0.4432  11.00000  0.05    0.24
Q18   1  -0.0975  0.5732  0.2413  11.00000  0.05    0.24
Q19   1   0.2793  0.7639  0.2206  11.00000  0.05    0.23
Q20   1  -0.1480  0.5349  0.2265  11.00000  0.05    0.23
Q21   1  -0.1684  0.1979  0.1880  11.00000  0.05    0.22
Q22   1   0.3412  0.8262  0.1783  11.00000  0.05    0.22
Q23   1   0.3851  0.8123  0.6439  11.00000  0.05    0.22
Q24   1   0.6487 -0.2128  0.2658  11.00000  0.05    0.21
Q25   1  -0.1179  0.4746  0.2464  11.00000  0.05    0.21
Q26   1  -0.0135  0.1575  0.1541  11.00000  0.05    0.21
Q27   1   0.0908  0.1333  0.2179  11.00000  0.05    0.21
Q28   1  -0.1384  0.1894  0.1612  11.00000  0.05    0.21
Q29   1   0.4283  0.4160  0.0149  11.00000  0.05    0.21
Q30   1   0.0453  0.0511  0.2937  11.00000  0.05    0.20
Q31   1   0.2160  0.8571  0.1803  11.00000  0.05    0.20
Q32   1   0.0159  0.1958  0.2243  11.00000  0.05    0.20
Q33   1   0.2473  0.0707  0.1249  11.00000  0.05    0.20
Q34   1   0.4549  0.1628  0.1639  11.00000  0.05    0.19
Q35   1   0.1147  0.6766  0.0891  11.00000  0.05    0.19
Q36   1   0.2152  0.1186  0.4912  11.00000  0.05    0.19
Q37   1   0.8139  0.0251  0.0433  11.00000  0.05    0.19
Q38   1   0.4851  0.4578 -0.0571  11.00000  0.05    0.19
Q39   1   0.5005 -0.1424  0.1696  11.00000  0.05    0.19
Q40   1   0.0052  0.0789  0.2101  11.00000  0.05    0.19
Q41   1  -0.0353  0.5405  0.4395  11.00000  0.05    0.19
Q42   1   0.1334  0.7031  0.1101  11.00000  0.05    0.18
Q43   1  -0.1941  0.2953  0.2008  11.00000  0.05    0.17
Q44   1   0.1021  0.7450  0.5379  11.00000  0.05    0.17
Q45   1   0.5632  0.1163  0.1095  11.00000  0.05    0.16
Q46   1   0.9542  0.1861  0.0894  11.00000  0.05    0.16
Q47   1   0.0362  0.7599  0.3577  11.00000  0.05    0.16
Q48   1   0.7452  0.1745  0.0139  11.00000  0.05    0.16
Q49   1   0.5326 -0.2946  0.1354  11.00000  0.05    0.16
Q50   1  -0.1898  0.5081  0.1114  11.00000  0.05    0.16
;
_shelx_res_checksum     56339
