# Supplementary material for: Synthesis and structure of a square-planar copper–norflaxacin coordination complex
Source: Acta Crystallogr E Crystallogr Commun. 2025 Sep 9;81(Pt 10):944–7. doi: 10.1107/S205698902500787X (PMC12498055; doi:10.1107/S205698902500787X)
Supplement: Supplementary file 2 [file e-81-00944-Isup2.hkl]

data_I                                                                          
_shelx_title ' exp_2757_1611_cuno3_a.res in P-1'                                
_shelx_refln_list_code          4                                               
_shelx_F_calc_maximum      193.19                                               
_exptl_crystal_F_000       427.00                                               
_reflns_d_resolution_high  0.8137                                               
                                                                                
loop_                                                                           
 _space_group_symop_operation_xyz                                               
 'x, y, z'                                                                      
 '-x, -y, -z'                                                                   
                                                                                
_cell_length_a     6.5956                                                       
_cell_length_b    11.2543                                                       
_cell_length_c    12.1236                                                       
_cell_angle_alpha  99.303                                                       
_cell_angle_beta   90.783                                                       
_cell_angle_gamma 100.118                                                       
                                                                                
_shelx_F_squared_multiplier     1.000                                           
                                                                                
loop_                                                                           
 _refln_index_h                                                                 
 _refln_index_k                                                                 
 _refln_index_l                                                                 
 _refln_F_squared_calc                                                          
 _refln_F_squared_meas                                                          
 _refln_F_squared_sigma                                                         
 _refln_observed_status                                                         
   2   0   0       1115.48        818.95        26.76 o                         
   3   0   0        150.19        128.95         6.23 o                         
   4   0   0        391.62        498.47        20.50 o                         
   5   0   0        138.75        136.01         9.74 o                         
   6   0   0        107.26        122.06         9.96 o                         
   7   0   0        205.00        221.12         9.39 o                         
  -8   1   0          6.06          4.47         1.61 o                         
  -7   1   0         38.51         54.02         6.55 o                         
  -6   1   0        230.92        255.99        14.97 o                         
  -5   1   0         98.00        104.35         7.89 o                         
  -4   1   0       1824.34       1708.14        56.55 o                         
  -3   1   0        301.83        407.57        11.29 o                         
  -2   1   0       1064.56       1532.20        27.22 o                         
  -1   1   0         48.42         69.09         2.14 o                         
   1   1   0       2897.84       1905.82        40.88 o                         
   2   1   0       1440.97        837.73        20.22 o                         
   3   1   0         67.44        101.20         4.98 o                         
   4   1   0          1.03          1.68         1.50 o                         
   5   1   0        100.28         99.78         9.83 o                         
   6   1   0         68.39         74.92         6.30 o                         
   7   1   0          4.95          3.69         1.54 o                         
  -8   2   0         18.56         18.34         3.11 o                         
  -7   2   0         11.42         10.94         3.44 o                         
  -6   2   0         36.67         46.52         6.44 o                         
  -5   2   0        431.56        467.92        13.84 o                         
  -4   2   0        228.35        264.04        10.28 o                         
  -3   2   0       1134.33        848.34        21.03 o                         
  -2   2   0       2009.27       2420.16        42.64 o                         
  -1   2   0       1178.79        585.45         7.13 o                         
   2   2   0        388.58        661.80        19.95 o                         
   3   2   0        614.77        546.05        17.86 o                         
   4   2   0        137.04        158.58         6.82 o                         
   5   2   0         25.08         27.23         3.77 o                         
   6   2   0        106.38        103.54         7.61 o                         
   7   2   0         10.93         12.53         1.29 o                         
  -8   3   0         27.80         25.29         3.62 o                         
  -7   3   0          8.64          4.79         2.85 o                         
  -6   3   0         57.61         57.26         4.46 o                         
  -5   3   0         20.45         17.37         1.77 o                         
  -4   3   0          0.34          1.64         1.20 o                         
  -3   3   0       2282.10       3126.41        55.93 o                         
  -2   3   0       4537.56       4064.00        70.86 o                         
  -1   3   0       4399.14       5395.52        65.53 o                         
   0   3   0        618.05        273.75         6.97 o                         
   1   3   0          1.45         49.95         2.40 o                         
   2   3   0       1416.24       1191.19        44.07 o                         
   3   3   0        179.08        227.29        15.52 o                         
   4   3   0          7.80         10.60         1.53 o                         
   5   3   0        284.80        312.17        14.93 o                         
   6   3   0         39.13         51.86         5.31 o                         
   7   3   0          6.92          8.33         1.21 o                         
  -8   4   0         20.87         18.08         3.04 o                         
  -7   4   0        119.35        150.14        11.09 o                         
  -6   4   0        790.48        890.49        26.35 o                         
  -5   4   0        980.64        941.73        18.33 o                         
  -4   4   0        504.72        438.22        13.64 o                         
  -3   4   0        366.37        460.44        11.28 o                         
  -2   4   0        127.33        240.16         5.12 o                         
  -1   4   0         24.08         10.40         1.41 o                         
   0   4   0         36.72          9.96         0.93 o                         
   1   4   0        233.60        378.36         9.35 o                         
   2   4   0          1.25          1.35         2.67 o                         
   3   4   0         13.11         14.31         4.21 o                         
   4   4   0        326.30        351.02        15.39 o                         
   5   4   0         14.70         18.56         3.55 o                         
   6   4   0          5.32          4.06         1.87 o                         
   7   4   0         23.93         26.28         2.49 o                         
  -7   5   0         90.65         94.25         8.45 o                         
  -6   5   0         54.19         83.79         5.36 o                         
  -5   5   0         58.89         46.97         2.98 o                         
  -4   5   0         48.03         41.43         2.86 o                         
  -3   5   0       1172.23       1163.65        30.40 o                         
  -2   5   0       2125.86       2212.60        41.24 o                         
  -1   5   0        132.93         96.35         4.00 o                         
   0   5   0        896.00        744.30        12.60 o                         
   1   5   0        611.87        631.41        17.93 o                         
   2   5   0        175.10        193.66        13.91 o                         
   3   5   0         39.78         42.22         3.07 o                         
   4   5   0         70.79         73.25         4.73 o                         
   5   5   0         29.47         26.35         3.95 o                         
   6   5   0         85.15         73.74         4.28 o                         
  -7   6   0        198.10        183.92        11.90 o                         
  -6   6   0        300.47        286.67        12.15 o                         
  -5   6   0         44.93         56.91         4.34 o                         
  -4   6   0        394.93        437.62        11.94 o                         
  -3   6   0        147.69        141.84         7.61 o                         
  -2   6   0        101.08        107.06         8.66 o                         
  -1   6   0         19.29          4.89         1.27 o                         
   0   6   0          7.59          3.40         1.07 o                         
   1   6   0          4.42          0.91         1.11 o                         
   2   6   0        889.95        970.82        21.43 o                         
   3   6   0        192.54        193.24         7.54 o                         
   4   6   0         34.29         26.74         3.07 o                         
   5   6   0         32.41         38.71         3.62 o                         
   6   6   0          7.41          5.16         1.21 o                         
  -7   7   0        202.55        199.01         8.59 o                         
  -6   7   0        186.91        160.97        20.30 o                         
  -5   7   0         15.70         11.48         2.73 o                         
  -4   7   0         13.18         22.69         3.51 o                         
  -3   7   0         58.37         51.79         5.20 o                         
  -2   7   0        683.11        565.57        10.60 o                         
  -1   7   0         32.43         36.16         3.69 o                         
   0   7   0         28.22         29.95         2.91 o                         
   1   7   0         16.48         21.70         2.72 o                         
   2   7   0        558.32        592.33        13.92 o                         
   3   7   0         59.31         49.55        11.27 o                         
   4   7   0         37.31         46.60         4.55 o                         
   5   7   0         24.50         22.97         2.48 o                         
   6   7   0          0.33          0.99         0.70 o                         
  -7   8   0          1.08         -0.51         1.39 o                         
  -6   8   0         70.13         66.06         4.58 o                         
  -5   8   0         43.32         29.78         3.31 o                         
  -4   8   0         77.98         68.86         4.96 o                         
  -3   8   0          8.77          5.15         1.66 o                         
  -2   8   0        208.59        219.75         5.11 o                         
  -1   8   0        662.92        606.86        11.83 o                         
   0   8   0        181.71        194.17         5.59 o                         
   1   8   0          6.44          6.03         1.51 o                         
   2   8   0        402.92        438.18        11.64 o                         
   3   8   0          0.35          1.16         1.42 o                         
   4   8   0         55.53         49.56         6.33 o                         
   5   8   0         52.94         45.71         3.31 o                         
  -6   9   0         45.11         59.73         4.00 o                         
  -5   9   0        153.10        135.83         8.55 o                         
  -4   9   0        272.53        222.93         9.64 o                         
  -3   9   0          1.94          3.82         1.34 o                         
  -2   9   0         24.26         25.86         1.73 o                         
  -1   9   0        248.72        251.39         6.15 o                         
   0   9   0        261.14        230.91         7.07 o                         
   1   9   0        202.35        182.73         7.16 o                         
   2   9   0         24.56         24.85         2.44 o                         
   3   9   0         39.76         38.36         3.51 o                         
   4   9   0         80.75         89.02         4.69 o                         
  -6  10   0         20.01         18.12         1.69 o                         
  -5  10   0         23.44         37.41         2.94 o                         
  -4  10   0          0.12         -0.01         1.10 o                         
  -3  10   0        180.79        177.09         8.25 o                         
  -2  10   0         36.05         31.75         3.54 o                         
  -1  10   0        200.03        228.39         6.79 o                         
   0  10   0         37.29         36.76         3.01 o                         
   1  10   0          1.38         -1.07         1.35 o                         
   2  10   0          4.81          1.96         1.14 o                         
   3  10   0         53.12         41.08         4.25 o                         
   4  10   0          3.21          2.42         1.13 o                         
  -5  11   0          0.75          1.23         0.99 o                         
  -4  11   0        241.53        253.05         9.67 o                         
  -3  11   0         87.72         95.90         9.59 o                         
  -2  11   0         58.82         47.76         4.17 o                         
  -1  11   0        118.53        114.45         5.34 o                         
   0  11   0         95.63         93.58         4.58 o                         
   1  11   0         53.88         65.16         6.35 o                         
   2  11   0         20.96         22.69         2.93 o                         
   3  11   0          2.39          3.33         1.17 o                         
  -5  12   0        183.09        171.66         9.30 o                         
  -4  12   0        120.45        112.59         7.56 o                         
  -3  12   0         14.81         19.47         3.88 o                         
  -2  12   0        127.33        141.70         9.42 o                         
  -1  12   0         14.53         18.31         2.32 o                         
   0  12   0        344.19        322.79        10.83 o                         
   1  12   0         12.65         10.91         2.23 o                         
   2  12   0          6.22          4.10         1.39 o                         
  -3  13   0         52.94         47.57         2.81 o                         
  -2  13   0         15.66         25.15         3.51 o                         
  -1  13   0          0.42          0.81         1.10 o                         
   0  13   0         28.63         27.67         3.44 o                         
  -1 -13   1          0.26          0.44         0.81 o                         
   0 -13   1         86.94         92.31         5.82 o                         
   1 -13   1         23.01         20.94         2.78 o                         
   2 -13   1         25.90         23.31         2.93 o                         
   3 -13   1        176.75        167.89         8.02 o                         
  -2 -12   1          1.66          0.55         1.13 o                         
  -1 -12   1         25.28         27.05         2.54 o                         
   0 -12   1          0.07          0.72         1.32 o                         
   1 -12   1          7.53          9.03         1.59 o                         
   2 -12   1        141.94        128.60         5.87 o                         
   3 -12   1          1.46          1.87         1.90 o                         
   4 -12   1         24.71         28.64         2.57 o                         
   5 -12   1        114.29        103.17         6.08 o                         
  -3 -11   1          1.63          1.68         1.02 o                         
  -2 -11   1         52.16         44.74         3.22 o                         
  -1 -11   1         23.38         22.29         4.06 o                         
   0 -11   1        125.88        141.04         5.48 o                         
   1 -11   1        569.88        600.45        14.41 o                         
   2 -11   1          0.16         -0.28         0.80 o                         
   3 -11   1         23.23         18.61         2.76 o                         
   4 -11   1        294.50        280.51        13.58 o                         
   5 -11   1         46.92         52.02         6.66 o                         
  -4 -10   1          0.52          0.22         0.92 o                         
  -3 -10   1         70.54         60.90         3.93 o                         
  -2 -10   1          4.59          6.00         1.55 o                         
  -1 -10   1          3.21          4.43         2.64 o                         
   0 -10   1        287.70        265.42        10.21 o                         
   1 -10   1       2860.63       2903.16        47.07 o                         
   2 -10   1          5.83          6.26         1.56 o                         
   3 -10   1         38.74         50.26         3.78 o                         
   4 -10   1         14.77         17.06         3.00 o                         
   5 -10   1        109.73         93.54         4.66 o                         
   6 -10   1         72.08         83.42         3.74 o                         
  -5  -9   1         57.22         52.05         4.14 o                         
  -4  -9   1         32.02         22.84         2.44 o                         
  -3  -9   1          0.27          0.19         1.13 o                         
  -2  -9   1          7.56          6.51         1.92 o                         
  -1  -9   1         62.91         50.77         5.12 o                         
   0  -9   1          9.65         18.57         2.14 o                         
   1  -9   1         55.37         46.53         2.79 o                         
   2  -9   1         57.91         61.64         2.94 o                         
   3  -9   1         16.80         21.95         2.59 o                         
   4  -9   1        325.05        271.82         9.16 o                         
   5  -9   1         13.08         12.74         1.93 o                         
   6  -9   1         61.30         48.06         3.49 o                         
  -5  -8   1         35.88         31.02         2.50 o                         
  -4  -8   1         27.24         20.80         2.67 o                         
  -3  -8   1          0.58          0.77         2.60 o                         
  -2  -8   1        345.06        353.23        15.89 o                         
  -1  -8   1         30.53         26.41         2.61 o                         
   0  -8   1        498.49        455.35        11.12 o                         
   1  -8   1       1183.38       1219.12        20.79 o                         
   2  -8   1        284.72        265.83         6.69 o                         
   3  -8   1        259.41        245.52         8.48 o                         
   4  -8   1        100.59        113.17         5.46 o                         
   5  -8   1         78.89         48.13         3.55 o                         
   6  -8   1        232.64        245.47         8.15 o                         
   7  -8   1          0.10          1.95         1.13 o                         
  -6  -7   1          1.44          0.59         1.13 o                         
  -5  -7   1         23.04         18.04         4.14 o                         
  -4  -7   1         15.79         16.69         4.61 o                         
  -3  -7   1         95.51         95.69         7.44 o                         
  -2  -7   1        390.21        447.12        13.61 o                         
  -1  -7   1        485.34        515.65        17.98 o                         
   0  -7   1        360.15        370.57         9.82 o                         
   1  -7   1         50.99         38.37         3.22 o                         
   2  -7   1        103.31        124.73         5.84 o                         
   3  -7   1         48.74         37.27         3.40 o                         
   4  -7   1          0.10          3.04         1.59 o                         
   5  -7   1        146.49        167.53         7.96 o                         
   6  -7   1        186.31        195.44         8.55 o                         
   7  -7   1          0.28          0.56         1.16 o                         
  -6  -6   1         13.20         13.03         1.72 o                         
  -5  -6   1        121.96        118.59         7.76 o                         
  -4  -6   1        133.87        133.23         8.93 o                         
  -3  -6   1        200.55        196.93        12.26 o                         
  -2  -6   1          0.35          3.98         1.49 o                         
  -1  -6   1         70.46         60.33         3.66 o                         
   0  -6   1          2.65         12.33         1.26 o                         
   1  -6   1       1220.01       1341.09        46.90 o                         
   2  -6   1         19.92         33.27         4.32 o                         
   3  -6   1        158.27        157.79         6.12 o                         
   4  -6   1         68.74         57.37         4.47 o                         
   5  -6   1        251.85        211.26         9.00 o                         
   6  -6   1         51.10         68.84         4.89 o                         
   7  -6   1         55.52         58.12         6.52 o                         
  -6  -5   1         55.17         55.82         4.98 o                         
  -5  -5   1          0.24          0.69         1.09 o                         
  -4  -5   1         28.63         29.08         4.39 o                         
  -3  -5   1        393.54        366.21        21.25 o                         
  -2  -5   1        872.11        899.69        37.85 o                         
  -1  -5   1        968.95        967.50        20.78 o                         
   0  -5   1        446.78        662.04        10.61 o                         
   1  -5   1        481.06        334.71        10.91 o                         
   2  -5   1        906.48        995.56        17.98 o                         
   3  -5   1        984.84       1150.34        24.23 o                         
   4  -5   1         73.37         72.27         3.88 o                         
   5  -5   1          6.69          6.62         1.32 o                         
   6  -5   1         81.52         74.15         5.08 o                         
   7  -5   1        126.28        143.37        10.69 o                         
  -7  -4   1         61.87         51.86         7.43 o                         
  -6  -4   1         59.42         61.81         4.43 o                         
  -5  -4   1        215.44        240.76        12.74 o                         
  -4  -4   1        237.66        243.51        12.22 o                         
  -3  -4   1        285.60        332.27        20.86 o                         
  -2  -4   1        191.76        129.82        10.65 o                         
  -1  -4   1        287.02        336.97         8.84 o                         
   0  -4   1        104.55        241.01         7.40 o                         
   1  -4   1       1155.76        881.22        17.53 o                         
   2  -4   1        300.39        738.40        11.91 o                         
   3  -4   1       1794.85       1918.76        36.43 o                         
   4  -4   1        873.67        998.88        18.32 o                         
   5  -4   1          6.08          8.10         1.35 o                         
   6  -4   1         42.16         42.88         3.79 o                         
   7  -4   1         73.50         61.31         6.95 o                         
   8  -4   1         59.43         61.82         5.45 o                         
  -7  -3   1         46.03         43.62         6.99 o                         
  -6  -3   1         91.44         97.10         7.17 o                         
  -5  -3   1        237.19        238.65         8.65 o                         
  -4  -3   1        440.82        493.37        12.30 o                         
  -3  -3   1          2.70         21.12         4.65 o                         
  -2  -3   1        315.77        477.10        22.03 o                         
  -1  -3   1       3398.45       2717.33        64.56 o                         
   0  -3   1        913.30       1405.16        22.41 o                         
   1  -3   1       2212.78       3123.30        38.59 o                         
   2  -3   1        472.88        374.04         8.47 o                         
   3  -3   1       7161.21       7348.59       155.62 o                         
   4  -3   1        364.09        305.86         9.01 o                         
   5  -3   1         49.35         61.63         3.25 o                         
   6  -3   1        243.23        246.99         9.89 o                         
   7  -3   1         20.01         26.02         4.72 o                         
   8  -3   1         34.93         21.01         3.22 o                         
  -7  -2   1          8.04         11.09         1.74 o                         
  -6  -2   1         33.19         41.14         4.43 o                         
  -5  -2   1        102.40        120.74         6.26 o                         
  -4  -2   1         11.37          4.12         0.96 o                         
  -3  -2   1        301.85        388.87        12.90 o                         
  -2  -2   1        545.27       1062.47        25.50 o                         
  -1  -2   1       3530.51       4802.27        82.44 o                         
   1  -2   1        106.11        346.37         6.45 o                         
   2  -2   1        456.63        394.30         8.29 o                         
   3  -2   1        676.57       1021.06        35.76 o                         
   4  -2   1          0.39          1.01         1.05 o                         
   5  -2   1        661.06        635.47        13.26 o                         
   6  -2   1        373.89        417.32        14.67 o                         
   7  -2   1          0.89          0.66         2.12 o                         
   8  -2   1         18.06         18.19         2.93 o                         
  -7  -1   1         70.74         69.75         4.19 o                         
  -6  -1   1        118.24        119.47         7.80 o                         
  -5  -1   1        279.68        265.80        15.50 o                         
  -4  -1   1        266.37        306.71        11.48 o                         
  -3  -1   1        220.90        177.22         7.12 o                         
  -2  -1   1        463.19        847.43        20.44 o                         
   1  -1   1       3763.46       2472.48        42.14 o                         
   2  -1   1       2167.76       2423.99        51.81 o                         
   3  -1   1         36.11         18.54         3.61 o                         
   4  -1   1        450.17        545.25        22.11 o                         
   5  -1   1        238.36        244.56         8.93 o                         
   6  -1   1        195.13        194.82        14.44 o                         
   7  -1   1        229.10        217.31        11.02 o                         
  -7   0   1        142.00        144.25        10.87 o                         
  -6   0   1         10.97         17.31         3.07 o                         
  -5   0   1          4.10          5.01         2.12 o                         
  -4   0   1         48.13         99.14         5.75 o                         
  -3   0   1        635.17        605.46        22.07 o                         
  -2   0   1        773.52        450.79        11.30 o                         
  -1   0   1         42.90         62.66         1.42 o                         
   2   0   1       1715.55       1406.08        22.24 o                         
   3   0   1       1175.52       1131.06        26.82 o                         
   4   0   1        242.90        202.22        11.02 o                         
   5   0   1         97.21         73.94         4.56 o                         
   6   0   1        112.91        134.92         9.10 o                         
   7   0   1          0.94          0.74         0.90 o                         
  -8   1   1          0.56          0.40         1.28 o                         
  -7   1   1        298.18        315.04        32.15 o                         
  -6   1   1        112.51        101.20         7.14 o                         
  -5   1   1          0.96          2.83         1.50 o                         
  -4   1   1        276.25        372.31        16.76 o                         
  -3   1   1       1009.31        839.79        20.52 o                         
  -2   1   1       2610.24       3087.70        65.94 o                         
   1   1   1        762.38        352.02         8.49 o                         
   2   1   1       1033.16       1451.48        52.08 o                         
   3   1   1        152.92        158.19         6.15 o                         
   4   1   1        495.28        433.57        10.76 o                         
   5   1   1         76.21         69.40         5.93 o                         
   6   1   1         20.30         20.24         2.65 o                         
   7   1   1          0.10          0.41         1.05 o                         
  -8   2   1         31.86         29.68         3.88 o                         
  -7   2   1        153.03        181.49        19.47 o                         
  -6   2   1        275.87        305.36        17.42 o                         
  -5   2   1        658.36        627.15        15.27 o                         
  -4   2   1        512.63        435.92        11.11 o                         
  -3   2   1        242.35        484.57        13.57 o                         
  -2   2   1        113.81         43.13         1.75 o                         
   0   2   1       1540.72        933.73        14.82 o                         
   2   2   1        585.05        873.07        22.99 o                         
   3   2   1         76.42         83.45         8.31 o                         
   4   2   1        131.31        137.44         7.45 o                         
   5   2   1         28.29         29.98         3.95 o                         
   6   2   1         74.23         87.81         6.88 o                         
   7   2   1         60.35         57.30         3.61 o                         
  -8   3   1         49.52         42.97         4.65 o                         
  -7   3   1         14.14         14.33         2.15 o                         
  -6   3   1        167.02        161.81         7.61 o                         
  -5   3   1        264.88        295.49         7.93 o                         
  -4   3   1        654.92        653.57        15.27 o                         
  -3   3   1        854.40        611.38        18.81 o                         
  -2   3   1          7.66         69.02         2.89 o                         
  -1   3   1         43.16          3.10         0.84 o                         
   0   3   1       1044.50       1463.11        20.75 o                         
   1   3   1        412.21        258.00         8.82 o                         
   2   3   1          1.48          3.31         1.31 o                         
   3   3   1          0.42         -0.77         2.60 o                         
   4   3   1         88.55         90.37         4.36 o                         
   5   3   1         64.22         72.36         6.33 o                         
   6   3   1         10.81         10.72         2.75 o                         
   7   3   1          1.92          1.54         0.94 o                         
  -7   4   1        124.17        118.40         9.66 o                         
  -6   4   1         88.90         75.12         5.00 o                         
  -5   4   1        622.99        721.20        14.97 o                         
  -4   4   1        704.41        724.57        16.32 o                         
  -3   4   1        191.26        188.81         6.36 o                         
  -2   4   1       7158.15       6831.64       118.34 o                         
  -1   4   1        156.02        267.24         6.96 o                         
   0   4   1        202.82        447.98         8.97 o                         
   1   4   1       1706.92       1992.44        46.43 o                         
   2   4   1       2388.83       2441.08        82.06 o                         
   3   4   1         16.71         17.14         1.76 o                         
   4   4   1         64.28         76.25         3.53 o                         
   5   4   1        138.28        156.84         9.85 o                         
   6   4   1         30.16         30.12         3.81 o                         
   7   4   1         39.74         34.45         2.43 o                         
  -7   5   1        109.46        135.42        10.18 o                         
  -6   5   1         38.45         23.24         3.81 o                         
  -5   5   1         41.62         33.84         2.54 o                         
  -4   5   1          2.11          0.54         0.96 o                         
  -3   5   1        711.39        761.86        35.28 o                         
  -2   5   1       3538.97       3936.82        85.73 o                         
  -1   5   1        551.97        883.53        22.33 o                         
   0   5   1        121.73         86.35         4.10 o                         
   1   5   1        176.88        211.63        13.73 o                         
   2   5   1          1.01          3.37         3.07 o                         
   3   5   1        156.47        164.57         5.48 o                         
   4   5   1        160.79        155.26        13.62 o                         
   5   5   1          9.82          9.46         2.12 o                         
   6   5   1        149.76        151.79         5.93 o                         
  -7   6   1        160.54        167.78        11.02 o                         
  -6   6   1        197.41        203.61         8.66 o                         
  -5   6   1        103.80         98.09         7.47 o                         
  -4   6   1        119.23        100.27         5.84 o                         
  -3   6   1        224.31        267.70         9.64 o                         
  -2   6   1        269.96        223.32         8.85 o                         
  -1   6   1        188.19        173.61         7.47 o                         
   0   6   1         79.11         64.13         3.84 o                         
   1   6   1         69.24         81.55        14.99 o                         
   2   6   1        606.67        640.39        16.38 o                         
   3   6   1        116.16        107.57         4.65 o                         
   4   6   1          0.31          0.72         1.13 o                         
   5   6   1          1.80          1.26         1.19 o                         
   6   6   1          3.43          3.70         1.50 o                         
  -7   7   1        154.13        153.80        10.47 o                         
  -6   7   1         68.18         75.29         6.26 o                         
  -5   7   1        144.47        162.00        10.10 o                         
  -4   7   1        192.11        137.95         8.75 o                         
  -3   7   1         18.70         12.83         1.80 o                         
  -2   7   1        121.98        139.44         4.25 o                         
  -1   7   1        179.97        175.69         5.72 o                         
   0   7   1        295.00        297.51         6.75 o                         
   1   7   1         50.76         37.66         2.68 o                         
   2   7   1        123.93        125.71         5.49 o                         
   3   7   1         55.90         62.25         5.33 o                         
   4   7   1         95.58         85.46         6.03 o                         
   5   7   1         18.63         15.63         3.37 o                         
  -7   8   1         38.54         32.69         2.72 o                         
  -6   8   1         26.12         32.71         3.09 o                         
  -5   8   1        102.99         99.52         5.96 o                         
  -4   8   1        203.58        163.84         8.88 o                         
  -3   8   1         47.20         39.23         3.69 o                         
  -2   8   1         11.36          7.71         1.33 o                         
  -1   8   1         26.77         27.08         2.02 o                         
   0   8   1          1.35          2.37         0.77 o                         
   1   8   1          8.22          8.46         1.29 o                         
   2   8   1        144.35        162.98         9.28 o                         
   3   8   1         20.44         21.16         4.54 o                         
   4   8   1         33.42         33.06         3.49 o                         
   5   8   1         25.57         28.34         2.89 o                         
  -6   9   1          1.92          1.28         1.10 o                         
  -5   9   1        241.32        236.98        10.18 o                         
  -4   9   1         47.74         28.81         2.79 o                         
  -3   9   1         18.62         16.62         2.33 o                         
  -2   9   1        350.37        359.76        11.48 o                         
  -1   9   1        534.58        522.24         9.82 o                         
   0   9   1        455.46        473.89        11.37 o                         
   1   9   1        213.04        193.77        13.91 o                         
   2   9   1         17.04         23.97         3.26 o                         
   3   9   1         73.52         68.53         5.07 o                         
   4   9   1          6.88          6.88         1.40 o                         
  -6  10   1         88.70         84.32         3.54 o                         
  -5  10   1        166.80        166.72         7.22 o                         
  -4  10   1          4.78          3.17         1.20 o                         
  -3  10   1        446.48        459.98        15.77 o                         
  -2  10   1          4.55          3.24         1.12 o                         
  -1  10   1        112.35        130.84         4.87 o                         
   0  10   1         94.51         87.73         5.93 o                         
   1  10   1         85.66        104.83         9.70 o                         
   2  10   1         16.01         12.21         1.97 o                         
   3  10   1         29.01         27.19         2.52 o                         
   4  10   1          0.37          0.18         0.73 o                         
  -5  11   1         19.00         23.12         1.75 o                         
  -4  11   1         88.09         81.28         4.82 o                         
  -3  11   1         56.59         55.41         7.25 o                         
  -2  11   1          0.07          0.33         0.86 o                         
  -1  11   1          5.28          6.28         1.74 o                         
   0  11   1        665.33        658.03        15.49 o                         
   1  11   1         37.20         35.10         5.12 o                         
   2  11   1          1.01         -0.48         1.28 o                         
   3  11   1          2.92          2.71         1.02 o                         
  -4  12   1         90.65         91.90         4.42 o                         
  -3  12   1         74.17         68.90         4.09 o                         
  -2  12   1         46.06         42.61         5.53 o                         
  -1  12   1          3.30          3.66         1.31 o                         
   0  12   1        641.90        665.67        27.01 o                         
   1  12   1          6.85          3.98         1.12 o                         
   2  12   1          0.07         -0.44         0.81 o                         
  -3  13   1         28.71         24.74         3.18 o                         
  -2  13   1          2.65          2.60         0.84 o                         
  -1  13   1         28.29         22.10         2.07 o                         
   0  13   1         38.05         32.16         2.31 o                         
  -1 -13   2         24.05         18.15         2.31 o                         
   0 -13   2        129.03        132.24         7.36 o                         
   1 -13   2          9.48         12.01         2.27 o                         
   2 -13   2          6.56          6.52         1.32 o                         
   3 -13   2        191.87        177.92         8.38 o                         
   4 -13   2        321.33        382.12        13.91 o                         
  -2 -12   2         23.79         26.60         3.31 o                         
  -1 -12   2         50.71         43.68         3.24 o                         
   0 -12   2         11.58         13.54         2.49 o                         
   1 -12   2          4.06          3.58         1.03 o                         
   2 -12   2         26.82         27.75         2.63 o                         
   3 -12   2         26.33         33.20         3.77 o                         
   4 -12   2         26.97         25.69         3.04 o                         
   5 -12   2         36.56         22.03         2.38 o                         
  -3 -11   2          0.80          0.73         0.92 o                         
  -2 -11   2         62.97         43.68         3.23 o                         
  -1 -11   2         48.42         59.70         6.37 o                         
   0 -11   2         89.29         79.08         4.01 o                         
   1 -11   2        567.63        576.14        13.96 o                         
   2 -11   2          8.26         12.03         1.97 o                         
   3 -11   2         47.31         56.73         3.97 o                         
   4 -11   2        110.83        122.03         7.96 o                         
   5 -11   2        117.24        110.47         5.33 o                         
  -4 -10   2         10.57          8.30         1.02 o                         
  -3 -10   2         14.11         15.19         2.31 o                         
  -2 -10   2          0.45         -1.54         1.54 o                         
  -1 -10   2          1.95          3.33         1.52 o                         
   0 -10   2        234.56        229.04         9.37 o                         
   1 -10   2        907.14        930.44        20.36 o                         
   2 -10   2          1.35          1.44         0.93 o                         
   3 -10   2        269.67        255.08         9.68 o                         
   4 -10   2         95.27         85.56         4.13 o                         
   5 -10   2        255.58        278.16         7.66 o                         
   6 -10   2         28.03         23.95         1.73 o                         
  -5  -9   2          9.86         10.61         2.05 o                         
  -4  -9   2         33.64         31.56         5.47 o                         
  -3  -9   2         53.64         50.80         6.35 o                         
  -2  -9   2         85.03         84.48         6.84 o                         
  -1  -9   2        130.98        135.13         8.71 o                         
   0  -9   2         41.70         28.15         2.73 o                         
   1  -9   2         23.53         20.55         2.02 o                         
   2  -9   2        126.36        135.23         5.14 o                         
   3  -9   2         25.52         20.86         2.18 o                         
   4  -9   2        296.94        282.95         9.45 o                         
   5  -9   2        100.83         99.64         7.03 o                         
   6  -9   2          0.10          1.80         0.97 o                         
  -5  -8   2         72.37         72.10         6.37 o                         
  -4  -8   2         31.34         33.92         5.47 o                         
  -3  -8   2         73.22         77.82         6.15 o                         
  -2  -8   2        106.46        126.80         6.14 o                         
  -1  -8   2          0.07          0.30         1.07 o                         
   0  -8   2        546.50        543.30        13.02 o                         
   1  -8   2        952.13        839.49        14.39 o                         
   2  -8   2        357.55        339.50         9.05 o                         
   3  -8   2         80.79         90.94         4.82 o                         
   4  -8   2         57.19         43.82         3.33 o                         
   5  -8   2          0.85          1.08         1.15 o                         
   6  -8   2        184.41        170.66         7.12 o                         
   7  -8   2         86.27         93.21         5.87 o                         
  -6  -7   2          3.79          3.62         1.61 o                         
  -5  -7   2         15.96         11.75         3.37 o                         
  -4  -7   2         67.99         81.62         6.77 o                         
  -3  -7   2        199.11        185.46        16.80 o                         
  -2  -7   2          0.80          3.39         3.90 o                         
  -1  -7   2        472.72        569.92        12.30 o                         
   0  -7   2        172.41        149.65         5.33 o                         
   1  -7   2         38.82         34.49         3.36 o                         
   2  -7   2        779.49        695.67        26.88 o                         
   3  -7   2        259.83        255.62         9.89 o                         
   4  -7   2         68.71         50.02         5.89 o                         
   5  -7   2        200.00        170.55         8.11 o                         
   6  -7   2         10.18         11.55         2.06 o                         
   7  -7   2          0.30          1.12         1.10 o                         
  -6  -6   2         10.22          7.63         1.45 o                         
  -5  -6   2         68.73         74.63         6.11 o                         
  -4  -6   2        307.20        350.24        16.03 o                         
  -3  -6   2        183.14        194.13        16.87 o                         
  -2  -6   2        236.76        206.00         9.60 o                         
  -1  -6   2       2605.04       2488.06        41.21 o                         
   0  -6   2        136.54        100.12         3.58 o                         
   1  -6   2         17.58          8.29         1.90 o                         
   2  -6   2        601.94        631.11        25.40 o                         
   3  -6   2        831.02        884.29        17.33 o                         
   4  -6   2         59.48         52.33         4.08 o                         
   5  -6   2          4.73          7.88         1.88 o                         
   6  -6   2        114.80        131.90         8.40 o                         
   7  -6   2        128.24        140.37        10.28 o                         
  -6  -5   2         15.30         17.53         2.89 o                         
  -5  -5   2          0.82         -0.68         1.12 o                         
  -4  -5   2          9.51         13.02         2.46 o                         
  -3  -5   2         53.43         64.23         3.72 o                         
  -2  -5   2        615.75        559.23        22.99 o                         
  -1  -5   2       1891.37       2126.95        40.58 o                         
   0  -5   2          7.53         85.10         3.18 o                         
   1  -5   2         25.19         13.70         4.03 o                         
   2  -5   2         32.53         71.96         3.14 o                         
   3  -5   2        124.63         68.69         4.28 o                         
   4  -5   2         30.05         31.87         2.06 o                         
   5  -5   2        263.43        251.65         6.81 o                         
   6  -5   2        122.30        144.84         7.25 o                         
   7  -5   2        164.48        144.98        10.61 o                         
  -7  -4   2         26.32         20.82         2.96 o                         
  -6  -4   2         58.00         63.80         3.95 o                         
  -5  -4   2        202.88        219.20        11.93 o                         
  -4  -4   2        258.15        270.86         7.62 o                         
  -3  -4   2        174.75        137.66        12.85 o                         
  -2  -4   2        213.32        285.24         8.93 o                         
  -1  -4   2        783.86        545.72        12.77 o                         
   0  -4   2          0.63          2.37         0.73 o                         
   1  -4   2        273.97        160.47         4.33 o                         
   2  -4   2        300.82        412.71        10.04 o                         
   3  -4   2        978.24       1136.95        28.68 o                         
   4  -4   2        185.92        138.20         4.11 o                         
   5  -4   2          7.54         11.18         1.49 o                         
   6  -4   2         32.59         23.03         3.70 o                         
   7  -4   2         30.76         42.38         5.71 o                         
  -7  -3   2         26.48         30.20         2.47 o                         
  -6  -3   2         99.32         96.74         7.36 o                         
  -5  -3   2        152.63        171.41         7.69 o                         
  -4  -3   2          4.81          1.43         0.76 o                         
  -3  -3   2        701.67        897.39        38.28 o                         
  -2  -3   2        255.47        146.96         6.40 o                         
  -1  -3   2          5.62         85.81         3.11 o                         
   0  -3   2         10.75         17.19         1.47 o                         
   1  -3   2        776.81       1014.67        14.95 o                         
   2  -3   2         57.24        162.38         6.01 o                         
   3  -3   2        842.98       1022.32        25.58 o                         
   4  -3   2          0.22         -0.54         0.80 o                         
   5  -3   2        173.74        153.16         3.94 o                         
   6  -3   2        292.75        343.59        12.92 o                         
   7  -3   2        202.80        195.60        12.70 o                         
  -7  -2   2         18.52         21.38         2.85 o                         
  -6  -2   2         38.20         47.03         4.90 o                         
  -5  -2   2         13.90         11.51         1.65 o                         
  -4  -2   2        239.08        265.37         8.35 o                         
  -3  -2   2        349.55        246.53        10.91 o                         
  -2  -2   2         33.54          4.58         0.97 o                         
  -1  -2   2        343.26        119.89         4.96 o                         
   0  -2   2       1816.38       1129.71        18.00 o                         
   1  -2   2         74.95        317.36         6.70 o                         
   2  -2   2       2269.92       2183.81        47.61 o                         
   3  -2   2       1992.15       1767.26        54.22 o                         
   4  -2   2        125.26        120.49         6.12 o                         
   5  -2   2        162.27        202.42         4.62 o                         
   6  -2   2         53.49         52.89         4.77 o                         
   7  -2   2         50.48         59.00         5.87 o                         
  -7  -1   2         39.32         43.45         4.10 o                         
  -6  -1   2         19.74         18.41         3.15 o                         
  -5  -1   2        214.66        262.74         8.76 o                         
  -4  -1   2        363.12        300.30        18.59 o                         
  -3  -1   2        512.77        650.55        17.86 o                         
  -2  -1   2        751.93        339.25         7.64 o                         
  -1  -1   2       1235.04       2025.98        27.98 o                         
   0  -1   2       1703.24        862.18        10.94 o                         
   1  -1   2       3383.24       4648.76        79.17 o                         
   2  -1   2         17.47         15.13         1.48 o                         
   3  -1   2        159.84        148.72         6.24 o                         
   4  -1   2       1566.00       1556.06        52.08 o                         
   5  -1   2         97.86         88.39         3.85 o                         
   6  -1   2         29.98         30.74         2.69 o                         
   7  -1   2          0.21          1.66         0.94 o                         
  -7   0   2          0.77          1.62         1.15 o                         
  -6   0   2         48.52         46.37         3.73 o                         
  -5   0   2        225.11        196.07         8.88 o                         
  -4   0   2         46.10         97.76         5.65 o                         
  -3   0   2         81.77         38.72         3.66 o                         
  -2   0   2        743.47       1157.47        26.01 o                         
   0   0   2         52.71         27.67         0.76 o                         
   1   0   2        697.21        329.91         5.28 o                         
   2   0   2        145.10        179.71         4.86 o                         
   3   0   2        163.87        190.37         6.93 o                         
   4   0   2        191.41        211.21         8.40 o                         
   5   0   2        199.13        221.54         8.65 o                         
   6   0   2        198.60        196.17         8.37 o                         
   7   0   2        145.40        148.14         6.42 o                         
  -8   1   2          8.65          9.55         2.34 o                         
  -7   1   2        265.53        296.83        39.62 o                         
  -6   1   2        117.44        118.84         7.38 o                         
  -5   1   2         32.39         33.68         2.72 o                         
  -4   1   2        648.61        505.24        20.90 o                         
  -3   1   2        176.53        234.79         7.76 o                         
  -2   1   2        875.81       1247.29        18.14 o                         
  -1   1   2          2.21         48.54         1.45 o                         
   0   1   2        373.53         87.19         1.54 o                         
   1   1   2      37324.19      36477.61       531.81 o                         
   2   1   2        933.43        745.06        16.51 o                         
   3   1   2         30.65         69.84         3.67 o                         
   4   1   2        228.03        229.97         6.99 o                         
   5   1   2        195.58        204.23        11.16 o                         
   6   1   2          0.56          1.87         1.23 o                         
   7   1   2         37.90         31.86         2.78 o                         
  -8   2   2         79.42         77.19         6.22 o                         
  -7   2   2         87.65         75.22         5.65 o                         
  -6   2   2        707.21        748.21        35.16 o                         
  -5   2   2        517.95        526.20        13.46 o                         
  -4   2   2        305.96        365.87         9.96 o                         
  -3   2   2       1598.16       1287.39        21.66 o                         
  -2   2   2       1142.90       1429.92        26.63 o                         
  -1   2   2        130.60        477.60         9.18 o                         
   0   2   2         51.07          6.27         0.79 o                         
   1   2   2      11987.75      12066.55       251.89 o                         
   2   2   2       1108.81       1239.29        94.05 o                         
   3   2   2        322.87        357.19        12.70 o                         
   4   2   2        107.53        114.34         5.54 o                         
   5   2   2          0.35          0.16         1.10 o                         
   6   2   2         55.98         59.13         4.32 o                         
   7   2   2         51.40         52.39         3.37 o                         
  -7   3   2          4.09          1.88         0.86 o                         
  -6   3   2          2.35          1.39         2.16 o                         
  -5   3   2        757.09        796.69        16.80 o                         
  -4   3   2        516.14        510.05        12.84 o                         
  -3   3   2        481.11        713.51        15.84 o                         
  -2   3   2         53.32         18.85         1.60 o                         
  -1   3   2       2105.73       2564.38        55.57 o                         
   0   3   2       2199.14       1840.85        25.99 o                         
   1   3   2         40.77         72.07         6.81 o                         
   2   3   2          0.33          3.74         1.63 o                         
   3   3   2        677.83        680.85        29.23 o                         
   4   3   2        133.30        160.52         5.17 o                         
   5   3   2          7.77         14.97         3.11 o                         
   6   3   2         35.04         44.16         3.64 o                         
   7   3   2          9.56          7.07         0.99 o                         
  -7   4   2         33.71         40.48         3.20 o                         
  -6   4   2          1.83          1.53         1.37 o                         
  -5   4   2          5.76          2.12         0.81 o                         
  -4   4   2         79.84         65.41         3.09 o                         
  -3   4   2         20.52         30.53         2.94 o                         
  -2   4   2       3152.47       3982.10        86.65 o                         
  -1   4   2       1631.33       1324.01        42.75 o                         
   0   4   2         46.64         80.24         3.05 o                         
   1   4   2       1524.63       1650.13        39.78 o                         
   2   4   2       1099.45       1179.84        34.64 o                         
   3   4   2          4.08          5.79         0.98 o                         
   4   4   2         13.95          9.45         1.33 o                         
   5   4   2         24.14         25.04         3.88 o                         
   6   4   2         65.05         60.27         4.03 o                         
  -7   5   2         12.86         12.96         2.31 o                         
  -6   5   2        229.88        251.93        12.88 o                         
  -5   5   2       1411.57       1412.64        34.04 o                         
  -4   5   2        490.93        396.06        13.17 o                         
  -3   5   2        517.99        570.05        14.54 o                         
  -2   5   2        606.90        524.93        16.25 o                         
  -1   5   2          2.27          4.25         1.61 o                         
   0   5   2         81.81         60.36         3.95 o                         
   1   5   2         37.15         22.84         4.83 o                         
   2   5   2         58.95         92.34         9.52 o                         
   3   5   2         40.95         33.09         1.95 o                         
   4   5   2         11.23         11.63         1.52 o                         
   5   5   2         23.10         17.02         3.18 o                         
   6   5   2         33.18         37.39         2.22 o                         
  -7   6   2        100.55         91.65         5.78 o                         
  -6   6   2        207.82        201.34        10.94 o                         
  -5   6   2         51.90         52.73         3.82 o                         
  -4   6   2          0.28          2.71         1.16 o                         
  -3   6   2        654.30        677.53        24.54 o                         
  -2   6   2        357.42        364.93        12.40 o                         
  -1   6   2        807.98        796.26        29.98 o                         
   0   6   2          7.22          4.31         1.48 o                         
   1   6   2        260.51        310.23        11.89 o                         
   2   6   2        319.12        330.50         8.69 o                         
   3   6   2        142.41        177.81         6.98 o                         
   4   6   2         13.01         17.07         2.11 o                         
   5   6   2         55.73         58.40         4.48 o                         
   6   6   2          0.16         -0.29         0.62 o                         
  -7   7   2        101.99         98.20         5.71 o                         
  -6   7   2        214.15        205.92        10.80 o                         
  -5   7   2        220.13        218.40        11.82 o                         
  -4   7   2          3.64          2.76         1.41 o                         
  -3   7   2         43.87         56.50         5.51 o                         
  -2   7   2        268.92        241.42        11.91 o                         
  -1   7   2        511.55        562.90        13.58 o                         
   0   7   2         13.15          5.37         1.27 o                         
   1   7   2          9.96          5.21         1.60 o                         
   2   7   2         47.23         46.33         3.90 o                         
   3   7   2         53.82         51.69         4.80 o                         
   4   7   2         56.60         54.13         5.86 o                         
   5   7   2         10.13          9.48         2.53 o                         
  -7   8   2        369.87        376.81        13.80 o                         
  -6   8   2        330.97        318.94        13.95 o                         
  -5   8   2        278.47        251.30        12.74 o                         
  -4   8   2         92.79         95.20         7.21 o                         
  -3   8   2        256.49        270.36        10.26 o                         
  -2   8   2          0.37         -0.81         2.23 o                         
  -1   8   2         38.69         36.17         3.19 o                         
   0   8   2        128.31        148.15         7.39 o                         
   1   8   2          9.31         10.71         2.02 o                         
   2   8   2          0.10         -0.07         1.51 o                         
   3   8   2        163.87        181.47        19.62 o                         
   4   8   2         17.60         15.98         2.58 o                         
   5   8   2          5.52          5.96         1.08 o                         
  -6   9   2          0.09         -0.62         1.72 o                         
  -5   9   2         89.13         78.98         5.08 o                         
  -4   9   2         65.43         40.66         6.88 o                         
  -3   9   2          0.11          0.99         2.53 o                         
  -2   9   2         12.29         15.24         5.01 o                         
  -1   9   2        296.17        298.94         8.00 o                         
   0   9   2        130.81        116.87        10.83 o                         
   1   9   2         42.69         47.51         6.81 o                         
   2   9   2         18.00         21.59         4.36 o                         
   3   9   2        182.32        176.61         8.23 o                         
   4   9   2          0.35         -0.05         0.73 o                         
  -6  10   2         42.51         32.72         4.21 o                         
  -5  10   2        101.85        115.22         5.94 o                         
  -4  10   2         15.37         12.81         3.73 o                         
  -3  10   2        393.16        389.14        22.11 o                         
  -2  10   2          0.26         -0.92         2.42 o                         
  -1  10   2          0.37          0.94         1.36 o                         
   0  10   2         56.93         60.06         7.61 o                         
   1  10   2         30.77         29.61         5.20 o                         
   2  10   2         10.08          7.76         2.53 o                         
   3  10   2         37.68         36.29         3.97 o                         
  -5  11   2         24.49         29.15         2.84 o                         
  -4  11   2         19.54         22.25         4.28 o                         
  -3  11   2          0.56         -0.77         2.01 o                         
  -2  11   2         14.91         11.20         3.44 o                         
  -1  11   2         88.92         90.08         9.08 o                         
   0  11   2        215.54        228.57         9.20 o                         
   1  11   2         16.26         17.50         3.93 o                         
   2  11   2          4.18          6.44         2.12 o                         
   3  11   2          1.64          3.07         1.17 o                         
  -4  12   2          7.76          5.31         1.94 o                         
  -3  12   2         27.20         27.05         4.21 o                         
  -2  12   2         68.17         64.93         6.66 o                         
  -1  12   2          6.70          7.39         2.49 o                         
   0  12   2        114.73        119.77         5.13 o                         
   1  12   2          4.65          4.69         1.15 o                         
  -2  13   2          4.88          6.20         1.07 o                         
  -1  13   2         21.64         19.80         3.53 o                         
  -1 -13   3          2.10          2.16         0.59 o                         
   0 -13   3        101.90        107.46         6.41 o                         
   1 -13   3          0.44          0.51         0.93 o                         
   2 -13   3          8.59         13.14         1.56 o                         
   3 -13   3          7.45          8.82         1.18 o                         
  -2 -12   3          0.05         -0.58         0.90 o                         
  -1 -12   3         10.74          9.18         1.69 o                         
   0 -12   3         15.05         22.75         1.98 o                         
   1 -12   3          0.76         -0.21         0.83 o                         
   2 -12   3         36.03         33.52         2.92 o                         
   3 -12   3         88.22         81.27         4.63 o                         
   4 -12   3        131.89        132.25         5.61 o                         
   5 -12   3         39.73         41.10         3.15 o                         
  -3 -11   3          7.54          8.41         1.36 o                         
  -2 -11   3          1.98          2.56         2.12 o                         
  -1 -11   3         20.20         21.81         4.28 o                         
   0 -11   3          0.07          0.17         0.85 o                         
   1 -11   3        131.41        126.53         5.01 o                         
   2 -11   3         16.37         14.98         1.91 o                         
   3 -11   3         65.27         67.29         3.75 o                         
   4 -11   3         59.06         62.38         4.23 o                         
   5 -11   3         68.58         87.25         7.69 o                         
  -4 -10   3          2.35          3.11         1.24 o                         
  -3 -10   3         15.79         15.03         1.89 o                         
  -2 -10   3          6.39          8.77         1.63 o                         
  -1 -10   3         99.71        106.44         7.58 o                         
   0 -10   3        125.30        111.54         6.15 o                         
   1 -10   3        155.14        184.98         6.95 o                         
   2 -10   3         90.59         84.49         4.46 o                         
   3 -10   3        189.61        206.32         9.52 o                         
   4 -10   3          2.20          2.50         1.55 o                         
   5 -10   3        145.28        117.21         7.74 o                         
   6 -10   3         79.99         72.93         3.69 o                         
  -5  -9   3         38.09         30.83         2.08 o                         
  -4  -9   3         69.86         65.48         3.97 o                         
  -3  -9   3          4.71          2.12         1.72 o                         
  -2  -9   3         13.00          9.59         2.49 o                         
  -1  -9   3         20.52         18.81         2.50 o                         
   0  -9   3          5.51          2.25         1.22 o                         
   1  -9   3        211.73        182.51         5.27 o                         
   2  -9   3       4550.10       4533.09        55.13 o                         
   3  -9   3          2.12          1.74         1.20 o                         
   4  -9   3         24.13         27.16         3.48 o                         
   5  -9   3        184.94        198.47        10.93 o                         
   6  -9   3         35.16         38.65         2.70 o                         
  -5  -8   3         69.17         65.44         6.04 o                         
  -4  -8   3        172.26        195.08         9.24 o                         
  -3  -8   3         56.42         70.59         4.95 o                         
  -2  -8   3        183.84        166.41         8.13 o                         
  -1  -8   3          6.32          8.13         1.42 o                         
   0  -8   3          0.37          0.40         0.59 o                         
   1  -8   3        181.10        201.10         5.67 o                         
   2  -8   3        506.53        521.42        10.94 o                         
   3  -8   3         84.35         97.48         4.59 o                         
   4  -8   3        104.81         89.43         4.86 o                         
   5  -8   3         51.84         32.92         3.23 o                         
   6  -8   3         61.37         59.13         3.58 o                         
   7  -8   3         78.56         73.94         4.87 o                         
  -6  -7   3          2.23          1.69         0.76 o                         
  -5  -7   3          3.54          3.79         1.36 o                         
  -4  -7   3        169.68        168.08         6.92 o                         
  -3  -7   3        243.79        253.32        13.03 o                         
  -2  -7   3          0.16          0.25         0.81 o                         
  -1  -7   3        271.30        237.08         8.69 o                         
   0  -7   3        460.35        381.86         8.77 o                         
   1  -7   3        633.10        577.82        17.49 o                         
   2  -7   3       1003.95       1033.85        19.24 o                         
   3  -7   3         63.58         76.03         4.34 o                         
   4  -7   3         31.70         30.03         2.50 o                         
   5  -7   3        416.08        481.71        15.72 o                         
   6  -7   3          0.30          0.01         1.07 o                         
   7  -7   3         30.06         33.32         3.21 o                         
  -6  -6   3          5.12          5.28         1.31 o                         
  -5  -6   3          0.04          0.40         1.35 o                         
  -4  -6   3         15.10          8.02         2.49 o                         
  -3  -6   3          3.74          1.79         1.02 o                         
  -2  -6   3        112.81         83.39         7.59 o                         
  -1  -6   3       1710.11       2031.90        39.67 o                         
   0  -6   3          2.03          9.20         1.40 o                         
   1  -6   3        539.64        553.38        14.26 o                         
   2  -6   3       1031.42       1061.10        38.39 o                         
   3  -6   3        296.47        224.02         6.55 o                         
   4  -6   3         86.27         81.02         3.57 o                         
   5  -6   3          0.99          1.59         1.33 o                         
   6  -6   3         18.17          9.23         1.88 o                         
   7  -6   3        193.14        186.67        11.82 o                         
  -6  -5   3         16.36         17.97         2.85 o                         
  -5  -5   3         67.83         71.52         6.33 o                         
  -4  -5   3        390.60        451.07        11.09 o                         
  -3  -5   3        489.54        452.39         9.93 o                         
  -2  -5   3        466.40        558.17        37.55 o                         
  -1  -5   3          8.48          2.67         1.05 o                         
   0  -5   3        110.68        143.68         4.90 o                         
   1  -5   3        169.12         99.14         5.24 o                         
   2  -5   3          2.38          2.82         0.89 o                         
   3  -5   3         85.90         85.39         4.79 o                         
   4  -5   3         27.70         40.23         2.33 o                         
   5  -5   3         50.40         62.86         2.79 o                         
   6  -5   3        193.98        181.66         8.12 o                         
   7  -5   3         57.36         60.21         6.59 o                         
  -7  -4   3          0.30          0.40         0.81 o                         
  -6  -4   3         51.34         51.50         4.98 o                         
  -5  -4   3         43.70         48.35         3.65 o                         
  -4  -4   3         49.88         43.28         2.57 o                         
  -3  -4   3          0.43          0.59         0.86 o                         
  -2  -4   3        503.45        417.64        11.30 o                         
  -1  -4   3       1136.32       1392.90        23.64 o                         
   0  -4   3       1173.45       1027.48        18.16 o                         
   1  -4   3        608.12        710.45        12.98 o                         
   2  -4   3       2092.98       2059.21        33.32 o                         
   3  -4   3        675.23        555.96        16.51 o                         
   4  -4   3        516.74        611.66        12.37 o                         
   5  -4   3         57.24         53.26         2.91 o                         
   6  -4   3          2.45          1.86         0.93 o                         
   7  -4   3         19.40         15.63         3.48 o                         
  -7  -3   3          2.99          3.55         1.28 o                         
  -6  -3   3         65.46         68.11         4.11 o                         
  -5  -3   3        175.23        173.64         5.89 o                         
  -4  -3   3        234.36        254.56         9.57 o                         
  -3  -3   3        232.60        157.12         8.70 o                         
  -2  -3   3        325.10        412.19        13.22 o                         
  -1  -3   3          8.64         11.43         1.40 o                         
   0  -3   3        855.27       1133.51        18.87 o                         
   1  -3   3         12.04         24.77         1.34 o                         
   2  -3   3       2268.94       2631.68        57.83 o                         
   3  -3   3         59.88         94.45         5.02 o                         
   4  -3   3        663.87        624.82        10.25 o                         
   5  -3   3        141.61        167.43         5.55 o                         
   6  -3   3         26.09         17.11         2.02 o                         
   7  -3   3         86.85         87.60         4.78 o                         
  -7  -2   3         22.94         20.57         2.64 o                         
  -6  -2   3        283.98        292.11         8.10 o                         
  -5  -2   3        190.34        210.47         7.08 o                         
  -4  -2   3        567.40        597.27        12.62 o                         
  -3  -2   3          2.18          3.54         1.39 o                         
  -2  -2   3        103.67         25.84         1.77 o                         
  -1  -2   3       2613.53       3213.75        44.63 o                         
   0  -2   3       1878.56       1438.69        20.11 o                         
   1  -2   3        149.43        139.05         3.22 o                         
   2  -2   3        145.30        154.07         5.62 o                         
   3  -2   3         75.41         61.39         3.05 o                         
   4  -2   3       1209.24       1465.97        28.69 o                         
   5  -2   3        123.75        113.74         4.45 o                         
   6  -2   3         32.26         32.95         2.70 o                         
   7  -2   3         76.88         81.91         5.89 o                         
  -7  -1   3          1.49          1.57         1.24 o                         
  -6  -1   3          1.04          1.85         1.11 o                         
  -5  -1   3        269.24        281.34        21.18 o                         
  -4  -1   3        466.92        499.24        11.08 o                         
  -3  -1   3       2497.80       2827.01        63.26 o                         
  -2  -1   3          2.17          3.40         0.85 o                         
  -1  -1   3        508.02        306.87         6.67 o                         
   0  -1   3       3278.53       4286.17        51.84 o                         
   1  -1   3       2783.39       2321.18        35.20 o                         
   2  -1   3        347.44        279.93        12.77 o                         
   3  -1   3        395.06        438.92        19.14 o                         
   4  -1   3       1179.57       1206.67        29.19 o                         
   5  -1   3          6.24          6.47         1.65 o                         
   6  -1   3        145.64        132.71         6.68 o                         
   7  -1   3        183.77        182.98        14.37 o                         
  -7   0   3         33.82         31.49         2.26 o                         
  -6   0   3        227.69        212.52         8.01 o                         
  -5   0   3        520.80        522.67        15.22 o                         
  -4   0   3        271.83        217.50         9.06 o                         
  -3   0   3        356.60        396.37        12.11 o                         
  -2   0   3       2596.72       2326.71        36.34 o                         
  -1   0   3         42.36         20.57         1.89 o                         
   0   0   3       2317.65       3370.32        50.01 o                         
   1   0   3         68.15         34.63         2.29 o                         
   2   0   3        294.50        333.91         8.30 o                         
   3   0   3        514.12        435.52        18.81 o                         
   4   0   3         56.91         62.89         3.87 o                         
   5   0   3        108.15         98.66         5.52 o                         
   6   0   3        165.50        179.81         7.92 o                         
   7   0   3         23.07         22.60         2.37 o                         
  -7   1   3         48.29         46.63         3.72 o                         
  -6   1   3         43.47         32.90         2.90 o                         
  -5   1   3         46.27         38.98         4.32 o                         
  -4   1   3         40.13         53.16         2.80 o                         
  -3   1   3         66.97        130.56         4.17 o                         
  -2   1   3         82.68        125.17         3.24 o                         
  -1   1   3       1596.52       1268.38        23.65 o                         
   0   1   3        113.44        127.84         3.17 o                         
   1   1   3      11605.44      12038.51       177.14 o                         
   2   1   3        247.75        272.56         7.71 o                         
   3   1   3          0.22          2.88         1.35 o                         
   4   1   3        190.83        197.99         7.15 o                         
   5   1   3        454.81        524.60        15.89 o                         
   6   1   3         39.86         42.63         3.68 o                         
   7   1   3         68.66         69.93         3.94 o                         
  -7   2   3         50.36         54.74         2.98 o                         
  -6   2   3         21.89         17.78         2.49 o                         
  -5   2   3        155.68        140.84         8.89 o                         
  -4   2   3        159.41        182.74         4.99 o                         
  -3   2   3        287.00        417.57        10.37 o                         
  -2   2   3       1952.78       1906.48        43.40 o                         
  -1   2   3         42.63         17.27         1.43 o                         
   0   2   3        478.26        386.09         7.61 o                         
   1   2   3       6045.45       6489.74        97.15 o                         
   2   2   3         39.04         51.51         3.75 o                         
   3   2   3        345.03        316.68        12.20 o                         
   4   2   3        199.55        227.52         5.90 o                         
   5   2   3         99.23         96.66         7.67 o                         
   6   2   3         19.76         22.63         2.65 o                         
   7   2   3          0.61          0.46         0.76 o                         
  -7   3   3         12.08         15.03         1.79 o                         
  -6   3   3        668.80        713.03        27.05 o                         
  -5   3   3         17.77         17.97         3.18 o                         
  -4   3   3        317.89        306.85         7.17 o                         
  -3   3   3       2008.28       1863.45        55.60 o                         
  -2   3   3        170.00        207.35         7.84 o                         
  -1   3   3          5.28          7.51         1.41 o                         
   0   3   3       1061.97       1293.85        21.54 o                         
   1   3   3          8.90          8.50         1.17 o                         
   2   3   3       1379.97       1509.97        31.12 o                         
   3   3   3        133.17        146.39         5.78 o                         
   4   3   3          0.07          0.55         0.74 o                         
   5   3   3          6.13          7.17         2.27 o                         
   6   3   3          5.27          6.58         1.31 o                         
   7   3   3          6.96          6.56         0.85 o                         
  -7   4   3        208.40        188.21         6.72 o                         
  -6   4   3          0.84         -0.42         0.91 o                         
  -5   4   3       1249.38       1164.31        30.02 o                         
  -4   4   3        642.87        662.41        18.52 o                         
  -3   4   3        308.47        379.22        13.15 o                         
  -2   4   3        770.09        675.42        28.31 o                         
  -1   4   3       1016.72       1080.14        37.59 o                         
   0   4   3        511.06        542.66        15.51 o                         
   1   4   3        358.93        361.47        10.22 o                         
   2   4   3        504.06        568.07        14.67 o                         
   3   4   3         22.46         36.83         2.54 o                         
   4   4   3        186.09        195.93         8.74 o                         
   5   4   3         60.94         55.41         3.92 o                         
   6   4   3         12.09         11.06         1.45 o                         
  -7   5   3         31.51         25.47         3.11 o                         
  -6   5   3        106.50        128.73         8.56 o                         
  -5   5   3        327.69        337.94        16.25 o                         
  -4   5   3        984.60       1141.13        29.36 o                         
  -3   5   3        253.54        239.55         7.18 o                         
  -2   5   3         80.69         86.15         5.34 o                         
  -1   5   3       1551.60       1450.76        50.07 o                         
   0   5   3        784.79        859.10        33.27 o                         
   1   5   3         11.11          8.98         2.30 o                         
   2   5   3         33.17         40.59         2.24 o                         
   3   5   3        358.18        377.15        10.74 o                         
   4   5   3         26.35         34.41         2.72 o                         
   5   5   3         10.48         14.20         2.82 o                         
   6   5   3          8.59          7.16         1.28 o                         
  -7   6   3        113.72        112.11         6.41 o                         
  -6   6   3        129.12        129.75         8.42 o                         
  -5   6   3         17.57         17.97         3.40 o                         
  -4   6   3        139.58        124.63        10.28 o                         
  -3   6   3        103.25        114.00         5.24 o                         
  -2   6   3         62.57         41.86         2.95 o                         
  -1   6   3       2825.90       3053.53        98.82 o                         
   0   6   3         20.44         48.83         6.30 o                         
   1   6   3         31.21         47.78         3.16 o                         
   2   6   3         11.83         10.87         1.63 o                         
   3   6   3         12.68         14.71         1.88 o                         
   4   6   3          0.22         -0.12         1.43 o                         
   5   6   3         67.92         68.22         5.38 o                         
   6   6   3          2.50          1.61         0.95 o                         
  -7   7   3         45.86         57.39         4.06 o                         
  -6   7   3        153.19        160.79         9.30 o                         
  -5   7   3        224.85        222.02        12.41 o                         
  -3   7   3         75.52         73.23         4.69 o                         
  -2   7   3        582.72        620.40        13.72 o                         
  -1   7   3        306.09        291.12         9.24 o                         
   0   7   3        135.72        146.69         9.22 o                         
   1   7   3        135.71        148.83         6.74 o                         
   2   7   3        133.32        132.95         6.02 o                         
   3   7   3        142.47        159.58         8.47 o                         
   4   7   3         15.40         12.77         2.32 o                         
   5   7   3          0.39         -0.40         0.99 o                         
  -6   8   3        287.32        293.47        13.25 o                         
  -5   8   3         94.65        100.49         6.10 o                         
  -4   8   3         38.16         31.59         6.08 o                         
  -3   8   3        190.33        180.10         8.71 o                         
  -2   8   3        107.70        109.22         4.94 o                         
  -1   8   3        143.74        144.80        14.71 o                         
   0   8   3         82.89         64.82         7.98 o                         
   1   8   3          0.06         -1.68         2.34 o                         
   2   8   3          8.02          7.32         2.32 o                         
   3   8   3        202.01        230.42        10.08 o                         
   4   8   3         24.14         30.67         4.54 o                         
   5   8   3          2.23          2.68         1.34 o                         
  -6   9   3         68.79         70.42         5.01 o                         
  -5   9   3         31.55         36.81         4.19 o                         
  -4   9   3         57.82         72.95         8.78 o                         
  -3   9   3         83.40         63.32         8.56 o                         
  -2   9   3         31.36         37.22         3.93 o                         
  -1   9   3         82.65         96.22         6.20 o                         
   0   9   3         10.50          8.82         3.33 o                         
   1   9   3          4.54          4.91         1.73 o                         
   2   9   3          0.36         -1.50         2.09 o                         
   3   9   3         16.14         21.45         4.06 o                         
   4   9   3          0.37          0.99         0.99 o                         
  -5  10   3         36.52         37.28         3.17 o                         
  -4  10   3         92.64         73.28         8.27 o                         
  -3  10   3          0.13          0.88         2.45 o                         
  -2  10   3          9.47         10.53         2.20 o                         
  -1  10   3         89.36         89.06         7.74 o                         
   0  10   3        191.13        176.78        13.18 o                         
   1  10   3        202.18        223.02         9.52 o                         
   2  10   3         39.80         39.93         5.23 o                         
   3  10   3         16.45         24.60         3.51 o                         
  -5  11   3         18.92         17.15         1.36 o                         
  -4  11   3        186.85        214.34        12.99 o                         
  -3  11   3          0.08         -0.70         1.68 o                         
  -2  11   3         64.15         63.21         7.47 o                         
  -1  11   3          0.73          2.36         3.02 o                         
   0  11   3          8.26          6.67         1.52 o                         
   1  11   3         60.89         53.46         3.00 o                         
   2  11   3         35.67         31.64         2.58 o                         
  -4  12   3         18.70         18.93         1.78 o                         
  -3  12   3          8.92         13.69         2.85 o                         
  -2  12   3        165.42        161.26         6.69 o                         
  -1  12   3          0.35          0.22         0.61 o                         
   0  12   3          7.40          6.45         1.78 o                         
   1  12   3         71.71         67.12         5.27 o                         
  -1 -13   4          0.03          0.34         0.47 o                         
   0 -13   4         10.12          8.14         1.07 o                         
   1 -13   4          1.91          2.58         0.67 o                         
   2 -13   4          1.01          0.92         0.92 o                         
   3 -13   4         46.24         40.75         2.93 o                         
  -2 -12   4         22.03         16.52         1.75 o                         
  -1 -12   4         81.44         79.70         3.46 o                         
   0 -12   4        115.48        128.53        12.74 o                         
   1 -12   4         16.02         14.09         1.61 o                         
   2 -12   4         16.33         14.44         1.83 o                         
   3 -12   4          1.86          1.37         0.88 o                         
   4 -12   4        104.93         96.88         4.54 o                         
  -3 -11   4          1.02          1.27         0.89 o                         
  -2 -11   4         41.94         35.92         2.99 o                         
  -1 -11   4         18.55         28.26         4.72 o                         
   0 -11   4         58.35         67.99         4.46 o                         
   1 -11   4        185.76        202.90         6.07 o                         
   2 -11   4         23.08         26.28         4.37 o                         
   3 -11   4          0.32          0.73         1.65 o                         
   4 -11   4        105.98        101.54         5.34 o                         
   5 -11   4         71.01         78.90         5.55 o                         
  -4 -10   4         42.78         41.18         3.48 o                         
  -3 -10   4         30.15         28.33         2.41 o                         
  -2 -10   4          5.62          2.31         1.87 o                         
  -1 -10   4         74.65         47.47         4.94 o                         
   0 -10   4         56.74         50.71         4.00 o                         
   1 -10   4        374.60        359.02        10.47 o                         
   2 -10   4        120.86        137.69         7.28 o                         
   3 -10   4         24.54         28.62         3.27 o                         
   4 -10   4          4.27          4.05         1.23 o                         
   5 -10   4         62.08         72.01         3.81 o                         
   6 -10   4        106.57         91.41         5.82 o                         
  -4  -9   4         63.44         50.47         4.32 o                         
  -3  -9   4          1.64         -0.81         1.72 o                         
  -2  -9   4          2.26          6.81         2.27 o                         
  -1  -9   4         22.07         27.86         2.78 o                         
   0  -9   4          0.13          2.59         1.25 o                         
   1  -9   4        170.37        163.87         5.77 o                         
   2  -9   4       2926.84       3040.61        57.92 o                         
   3  -9   4         73.31         82.92         5.91 o                         
   4  -9   4        175.20        176.29         6.98 o                         
   5  -9   4        265.10        269.87        11.74 o                         
   6  -9   4        128.64        131.02         8.03 o                         
  -5  -8   4         27.16         22.66         3.48 o                         
  -4  -8   4         29.02         33.49         5.34 o                         
  -3  -8   4          7.34         10.28         2.56 o                         
  -2  -8   4        287.49        304.81        14.75 o                         
  -1  -8   4         77.12         56.57         5.21 o                         
   0  -8   4         73.35         77.71         3.25 o                         
   1  -8   4        215.19        197.09         6.46 o                         
   2  -8   4         44.55         34.88         2.89 o                         
   3  -8   4          6.23          7.55         1.74 o                         
   4  -8   4        333.10        310.76        13.13 o                         
   5  -8   4         85.28         91.39         6.56 o                         
   6  -8   4        101.85         90.05         7.27 o                         
   7  -8   4          3.93          5.67         1.83 o                         
  -6  -7   4          7.68          4.68         1.50 o                         
  -5  -7   4         45.12         48.06         5.29 o                         
  -4  -7   4          2.21          2.09         1.61 o                         
  -3  -7   4        130.37        136.63         8.82 o                         
  -2  -7   4          2.47          9.02         1.80 o                         
  -1  -7   4         22.80         31.29         3.05 o                         
   0  -7   4        244.76        216.55         5.82 o                         
   1  -7   4        245.90        261.60        10.18 o                         
   2  -7   4        394.22        372.08        13.49 o                         
   3  -7   4        569.06        512.31        17.11 o                         
   4  -7   4         42.87         48.72         3.41 o                         
   5  -7   4         91.55         85.88         4.59 o                         
   6  -7   4          1.23          0.73         1.87 o                         
   7  -7   4         53.94         47.73         5.16 o                         
  -6  -6   4         22.90         16.55         2.01 o                         
  -5  -6   4          1.37          4.94         1.98 o                         
  -4  -6   4         74.53         64.93         5.93 o                         
  -3  -6   4         83.32         87.84        11.97 o                         
  -2  -6   4        297.11        311.73        37.39 o                         
  -1  -6   4        408.88        365.36        10.56 o                         
   0  -6   4        202.15        293.11         9.85 o                         
   1  -6   4        869.77        885.86        20.91 o                         
   2  -6   4        568.69        484.38        22.29 o                         
   3  -6   4        418.14        487.34        11.47 o                         
   4  -6   4        175.77        153.10         6.98 o                         
   5  -6   4          1.87          2.46         1.35 o                         
   6  -6   4         69.45         55.24         4.18 o                         
   7  -6   4         83.62         84.22         7.28 o                         
  -6  -5   4         12.78         11.75         2.34 o                         
  -5  -5   4         44.67         52.49         5.45 o                         
  -4  -5   4        169.79        161.15         8.71 o                         
  -3  -5   4        802.24        915.08        20.36 o                         
  -2  -5   4        564.06        481.87        16.19 o                         
  -1  -5   4          3.66          1.48         1.03 o                         
   0  -5   4       1900.29       1964.81        33.45 o                         
   1  -5   4          1.09          1.94         1.68 o                         
   2  -5   4         79.07         54.88         3.39 o                         
   3  -5   4        875.55        825.22        23.24 o                         
   4  -5   4        182.74        237.34         7.46 o                         
   5  -5   4          5.60         11.97         2.18 o                         
   6  -5   4         92.07         94.57         5.58 o                         
   7  -5   4         45.80         42.13         5.20 o                         
  -7  -4   4          3.03          0.18         0.77 o                         
  -6  -4   4        108.82        113.72         7.50 o                         
  -5  -4   4          9.56          8.66         1.74 o                         
  -4  -4   4         44.43         35.67         2.72 o                         
  -3  -4   4         71.78        110.38         3.21 o                         
  -2  -4   4        380.04        430.35        11.80 o                         
  -1  -4   4       1999.24       1953.11       107.59 o                         
   0  -4   4       1591.60       1834.01        35.56 o                         
   1  -4   4        741.12        917.22        19.01 o                         
   2  -4   4        342.12        348.46         9.31 o                         
   3  -4   4          5.10         10.68         1.91 o                         
   4  -4   4         29.82         16.79         1.70 o                         
   5  -4   4         64.10         66.50         3.56 o                         
   6  -4   4        105.21         90.57         5.46 o                         
   7  -4   4          1.42          2.82         1.39 o                         
  -7  -3   4          5.12          3.99         1.24 o                         
  -6  -3   4         91.64         94.74         4.89 o                         
  -5  -3   4        382.28        434.95        10.90 o                         
  -4  -3   4        182.81        204.16         6.50 o                         
  -3  -3   4         76.73        100.47        14.81 o                         
  -2  -3   4       1399.68       1295.59        26.43 o                         
  -1  -3   4       1399.34       1720.72        50.83 o                         
   0  -3   4       1269.54       1122.82        35.48 o                         
   1  -3   4        116.85         69.71         3.46 o                         
   2  -3   4        153.11        213.53        10.50 o                         
   3  -3   4        177.49        133.65         7.58 o                         
   4  -3   4        610.68        689.46        13.48 o                         
   5  -3   4         20.94         20.74         2.23 o                         
   6  -3   4          0.52         -0.44         1.46 o                         
   7  -3   4          2.01          1.94         1.28 o                         
  -7  -2   4          6.81          8.78         1.79 o                         
  -6  -2   4        194.85        202.17         6.33 o                         
  -5  -2   4        164.73        159.14         5.54 o                         
  -4  -2   4        232.03        255.76        11.84 o                         
  -3  -2   4        225.44        179.24        21.32 o                         
  -2  -2   4        279.67        351.70        12.45 o                         
  -1  -2   4         15.61          4.45         1.19 o                         
   0  -2   4        617.36        705.83        15.70 o                         
   1  -2   4         58.69         44.08         2.06 o                         
   2  -2   4          0.19         15.35         1.92 o                         
   3  -2   4         10.21          9.93         1.76 o                         
   4  -2   4        838.49        719.02        20.80 o                         
   5  -2   4        102.51         99.75         5.43 o                         
   6  -2   4          9.26         13.87         2.27 o                         
   7  -2   4          4.46          5.53         1.72 o                         
  -7  -1   4          7.78         13.14         2.27 o                         
  -6  -1   4         11.71         12.38         2.03 o                         
  -5  -1   4         25.88         34.84         3.28 o                         
  -4  -1   4        212.28        187.10         6.88 o                         
  -3  -1   4        174.63        148.93        11.13 o                         
  -2  -1   4       1002.71        911.39        32.52 o                         
  -1  -1   4        161.02        186.21         5.88 o                         
   0  -1   4        210.12        172.18         5.08 o                         
   1  -1   4          7.65          9.28         1.13 o                         
   2  -1   4        208.34        174.30         7.27 o                         
   3  -1   4          6.46         17.74         3.86 o                         
   4  -1   4        712.87        797.18        21.75 o                         
   5  -1   4          1.66          0.28         0.83 o                         
   6  -1   4         78.50         89.32         5.33 o                         
   7  -1   4        112.14        120.60         7.17 o                         
  -7   0   4         96.73        101.40         4.78 o                         
  -6   0   4        213.91        213.71         8.06 o                         
  -5   0   4         52.85         48.39         3.13 o                         
  -4   0   4        174.36        207.48         5.53 o                         
  -3   0   4       1464.86       1581.61        39.66 o                         
  -2   0   4          0.66          5.69         0.93 o                         
  -1   0   4         34.46         71.31         3.40 o                         
   0   0   4       3905.79       4243.50        79.17 o                         
   1   0   4       1150.21       1241.26        29.26 o                         
   2   0   4        984.83        917.82        23.68 o                         
   3   0   4        571.61        648.76        29.13 o                         
   4   0   4        170.93        159.23         5.58 o                         
   5   0   4        237.78        271.40         7.76 o                         
   6   0   4         73.68         66.87         5.00 o                         
   7   0   4          1.93          2.09         1.28 o                         
  -7   1   4         56.98         61.71         3.49 o                         
  -6   1   4          0.19         -0.65         1.06 o                         
  -5   1   4         10.32         13.65         2.32 o                         
  -4   1   4        568.37        511.81        11.63 o                         
  -3   1   4         96.82        112.35         7.12 o                         
  -2   1   4        256.04        393.12        11.60 o                         
  -1   1   4       1434.83       1691.64        31.55 o                         
   0   1   4        386.48        463.18        11.01 o                         
   1   1   4        819.89        941.54        23.68 o                         
   2   1   4        563.59        636.19        19.91 o                         
   3   1   4        283.53        202.87         7.50 o                         
   4   1   4         41.75         43.31         2.50 o                         
   5   1   4         64.46         65.19         3.94 o                         
   6   1   4          5.25          4.87         1.57 o                         
   7   1   4        106.23        101.26         4.81 o                         
  -7   2   4         51.05         47.42         3.05 o                         
  -6   2   4         88.43         95.16         7.06 o                         
  -5   2   4         29.09         32.83         4.28 o                         
  -4   2   4         99.00         94.14         3.06 o                         
  -3   2   4         32.39         19.38         2.58 o                         
  -2   2   4        484.69        461.68        13.80 o                         
  -1   2   4        399.52        328.05        10.44 o                         
   0   2   4         65.92         53.43         2.70 o                         
   1   2   4         11.85         13.35         1.52 o                         
   2   2   4       1669.08       1928.81        37.45 o                         
   3   2   4        463.47        515.50        14.25 o                         
   4   2   4        144.03        122.33         4.17 o                         
   5   2   4         66.02         68.78         4.86 o                         
   6   2   4         25.54         24.24         2.52 o                         
   7   2   4          1.90          2.27         1.06 o                         
  -7   3   4         41.88         37.98         7.25 o                         
  -6   3   4        337.61        304.05        14.38 o                         
  -5   3   4        812.71        849.77        31.88 o                         
  -4   3   4        252.39        233.23         6.13 o                         
  -3   3   4        760.71        889.84        24.67 o                         
  -2   3   4        268.73        289.46        17.40 o                         
  -1   3   4        188.73        225.60         6.44 o                         
   0   3   4        606.27        563.65        51.50 o                         
   1   3   4        114.75         91.15         4.27 o                         
   2   3   4       6775.61       7468.87       131.36 o                         
   3   3   4         21.99         30.36         2.08 o                         
   4   3   4          1.38          2.11         0.96 o                         
   5   3   4         92.35         94.06         4.39 o                         
   6   3   4         35.31         34.24         2.45 o                         
  -7   4   4        128.70        144.58         7.38 o                         
  -6   4   4         12.80         11.35         2.71 o                         
  -5   4   4        234.65        254.23        13.43 o                         
  -4   4   4       2045.85       2100.94        34.34 o                         
  -3   4   4        212.29        191.53         5.64 o                         
  -2   4   4        241.60        284.19        10.72 o                         
  -1   4   4         18.71         19.74         2.44 o                         
   0   4   4          2.15          2.77         1.40 o                         
   1   4   4        408.23        409.06        11.37 o                         
   2   4   4        503.03        491.76        13.04 o                         
   3   4   4        645.60        692.18        15.12 o                         
   4   4   4        130.35        134.77         6.98 o                         
   5   4   4         75.36         93.48         4.28 o                         
   6   4   4          3.20          3.03         1.52 o                         
  -7   5   4         21.12         32.35         2.96 o                         
  -6   5   4         11.09         13.65         2.85 o                         
  -5   5   4          0.20          0.89         0.92 o                         
  -4   5   4         22.71         17.70         1.94 o                         
  -3   5   4        197.20        204.12         9.49 o                         
  -2   5   4        381.67        347.14        14.26 o                         
  -1   5   4        409.57        438.92        33.86 o                         
   0   5   4        237.80        269.49        15.15 o                         
   1   5   4        412.46        405.99        14.50 o                         
   2   5   4        892.90        940.45        18.55 o                         
   3   5   4        536.14        547.68        14.58 o                         
   4   5   4          5.77          4.06         1.60 o                         
   5   5   4          0.51          1.17         1.50 o                         
   6   5   4          2.73          1.32         1.02 o                         
  -7   6   4         33.30         32.94         3.11 o                         
  -6   6   4         81.80         88.10         6.70 o                         
  -5   6   4         77.57         57.16        11.11 o                         
  -4   6   4        433.12        451.15        13.09 o                         
  -3   6   4        314.35        293.68         8.55 o                         
  -2   6   4        189.16        209.45         6.14 o                         
  -1   6   4       1816.90       1784.28        74.92 o                         
   0   6   4         16.79         13.76         3.55 o                         
   1   6   4         23.17         23.23         2.27 o                         
   2   6   4         62.47         72.30         3.68 o                         
   3   6   4         24.81         28.29         3.19 o                         
   4   6   4          8.08         11.64         2.80 o                         
   5   6   4         37.86         38.91         4.72 o                         
  -7   7   4         11.05         12.79         1.39 o                         
  -6   7   4         55.45         59.84         5.20 o                         
  -5   7   4        198.18        212.84        12.08 o                         
  -4   7   4        299.16        324.95        16.18 o                         
  -3   7   4         20.09         17.00         2.69 o                         
  -2   7   4        440.07        443.60        11.17 o                         
  -1   7   4        123.43        110.15         5.39 o                         
   0   7   4         47.00         46.15         6.77 o                         
   1   7   4         48.54         65.21         4.58 o                         
   2   7   4          2.11          3.32         1.58 o                         
   3   7   4          0.05          0.11         1.49 o                         
   4   7   4         49.13         63.72         6.99 o                         
   5   7   4          3.63          6.59         1.79 o                         
  -6   8   4        167.82        176.82         9.15 o                         
  -5   8   4        168.69        164.01         9.96 o                         
  -4   8   4         34.58         47.40         5.38 o                         
  -3   8   4         11.02         13.90         2.57 o                         
  -2   8   4         14.45         14.25         2.24 o                         
  -1   8   4         89.76         85.01         4.92 o                         
   0   8   4        935.25        965.83        55.43 o                         
   1   8   4         48.00         44.81         4.28 o                         
   2   8   4          7.75          8.86         3.07 o                         
   3   8   4          4.61          7.76         3.15 o                         
   4   8   4         19.69         20.57         3.59 o                         
  -6   9   4        294.65        290.50        11.93 o                         
  -5   9   4        188.03        190.44        10.32 o                         
  -4   9   4        539.85        547.37        26.90 o                         
  -3   9   4        227.90        247.72        10.61 o                         
  -2   9   4         89.22         85.55         5.87 o                         
  -1   9   4          0.93          4.55         1.81 o                         
   0   9   4          0.26          1.42         1.25 o                         
   1   9   4          4.76          3.93         2.21 o                         
   2   9   4         31.91         36.64         5.60 o                         
   3   9   4          0.31          0.55         1.43 o                         
   4   9   4         15.53         14.62         1.40 o                         
  -5  10   4         25.64         22.56         2.71 o                         
  -4  10   4         27.53         20.86         4.14 o                         
  -3  10   4         67.53         57.16         5.40 o                         
  -2  10   4         17.98         21.77         2.87 o                         
  -1  10   4         44.75         45.40         3.27 o                         
   0  10   4         72.45         83.31         4.37 o                         
   1  10   4         20.92         21.01         2.73 o                         
   2  10   4          4.14          4.28         2.05 o                         
   3  10   4          6.63          8.02         1.39 o                         
  -4  11   4        116.25        109.78         5.12 o                         
  -3  11   4          1.26          0.62         1.57 o                         
  -2  11   4        131.44        122.55         9.24 o                         
  -1  11   4          9.87         13.29         1.66 o                         
   0  11   4          5.31          7.05         1.22 o                         
   1  11   4         14.64         21.13         1.80 o                         
   2  11   4          8.51          8.29         1.26 o                         
  -3  12   4          0.13          0.73         1.02 o                         
  -2  12   4         46.95         47.47         4.83 o                         
  -1  12   4          0.36          0.85         0.58 o                         
   0  12   4          6.02          3.51         1.08 o                         
   0 -13   5         27.98         29.38         2.16 o                         
   1 -13   5         52.21         48.83         2.81 o                         
   2 -13   5          0.27         -0.84         0.92 o                         
   3 -13   5          2.22          3.00         1.10 o                         
  -2 -12   5         12.70          6.84         1.94 o                         
  -1 -12   5         61.07         59.26         3.60 o                         
   0 -12   5          8.57          8.55         1.64 o                         
   1 -12   5         64.16         66.58         5.56 o                         
   2 -12   5         16.59         20.33         2.45 o                         
   3 -12   5          9.78          9.27         3.55 o                         
   4 -12   5          0.08          0.44         1.06 o                         
  -3 -11   5         11.54         10.49         1.48 o                         
  -2 -11   5         18.72         24.81         2.46 o                         
  -1 -11   5         42.03         39.96         2.67 o                         
   0 -11   5          0.06          0.55         2.09 o                         
   1 -11   5         88.96         81.44         8.38 o                         
   2 -11   5         28.30         32.50         5.38 o                         
   3 -11   5          2.25          2.89         2.12 o                         
   4 -11   5        189.06        199.29        12.77 o                         
   5 -11   5         64.36         70.35         6.19 o                         
  -4 -10   5          9.26          7.03         1.50 o                         
  -3 -10   5         68.28         56.59         4.76 o                         
  -2 -10   5         52.30         60.06         5.45 o                         
  -1 -10   5         25.02         35.25         4.36 o                         
   0 -10   5        190.08        190.14        12.44 o                         
   1 -10   5          0.09         -0.84         1.83 o                         
   2 -10   5         27.78         18.08         4.47 o                         
   3 -10   5        128.80        113.98        10.58 o                         
   4 -10   5         43.06         52.89         6.92 o                         
   5 -10   5         65.69         69.87         7.10 o                         
   6 -10   5        144.36        140.91         8.67 o                         
  -4  -9   5         38.23         47.80         4.28 o                         
  -3  -9   5          0.48          1.24         1.65 o                         
  -2  -9   5         25.56         24.59         2.20 o                         
  -1  -9   5         18.68         20.42         3.62 o                         
   0  -9   5         91.84        111.22         4.77 o                         
   1  -9   5          3.56          3.70         1.48 o                         
   2  -9   5         15.48         17.68         4.43 o                         
   3  -9   5          1.87          2.91         1.57 o                         
   4  -9   5         95.98         90.38         6.84 o                         
   5  -9   5         18.41         17.13         4.06 o                         
   6  -9   5         40.08         37.63         4.79 o                         
  -5  -8   5        149.68        132.79         4.81 o                         
  -4  -8   5          0.58          0.37         1.35 o                         
  -3  -8   5         54.50         48.79         5.01 o                         
  -2  -8   5        170.85        143.31         6.59 o                         
  -1  -8   5          0.13          0.71         0.86 o                         
   0  -8   5          3.76          2.75         0.92 o                         
   1  -8   5        169.17        161.55        11.88 o                         
   2  -8   5         43.49         42.05         3.98 o                         
   3  -8   5       1690.22       1767.19        45.12 o                         
   4  -8   5         87.05         86.79         6.43 o                         
   5  -8   5         13.65          7.93         1.84 o                         
   6  -8   5        227.77        222.24        13.54 o                         
  -5  -7   5         24.84         18.70         2.27 o                         
  -4  -7   5        326.31        329.89        15.26 o                         
  -3  -7   5        522.93        527.92        31.51 o                         
  -2  -7   5        248.05        241.52        22.09 o                         
  -1  -7   5        187.98        158.23         5.10 o                         
   0  -7   5          4.16          1.28         0.83 o                         
   1  -7   5         19.59         29.30         1.98 o                         
   2  -7   5        613.08        607.28        19.30 o                         
   3  -7   5       2298.94       2466.95        59.12 o                         
   4  -7   5        191.17        224.26        10.59 o                         
   5  -7   5         74.75         66.10         4.04 o                         
   6  -7   5         49.42         46.50         4.13 o                         
   7  -7   5         23.52         17.71         2.89 o                         
  -6  -6   5         36.32         32.28         3.72 o                         
  -5  -6   5          2.09          1.61         1.61 o                         
  -4  -6   5        153.55        177.04        10.50 o                         
  -3  -6   5        275.21        350.35        15.99 o                         
  -2  -6   5        304.12        274.58        10.35 o                         
  -1  -6   5         38.48         34.37         2.34 o                         
   0  -6   5         13.48         21.36         3.44 o                         
   1  -6   5        424.63        426.49        16.10 o                         
   2  -6   5        373.68        347.09        13.38 o                         
   3  -6   5         78.62         52.31         3.75 o                         
   4  -6   5          5.39          2.73         1.02 o                         
   5  -6   5         96.36         97.24        11.47 o                         
   6  -6   5        135.67        144.04         5.83 o                         
   7  -6   5         15.46         20.94         3.29 o                         
  -6  -5   5         38.08         36.34         3.73 o                         
  -5  -5   5         34.05         41.10         4.79 o                         
  -4  -5   5          0.47          0.46         1.15 o                         
  -3  -5   5        163.23        152.13         5.92 o                         
  -2  -5   5         65.66         78.26         3.04 o                         
  -1  -5   5         12.32          4.24         1.32 o                         
   0  -5   5       3291.98       3488.21        71.89 o                         
   1  -5   5        117.81         94.10         8.93 o                         
   2  -5   5        217.17        244.03        14.40 o                         
   3  -5   5       2057.23       2176.19        42.00 o                         
   4  -5   5        600.19        526.42        12.54 o                         
   5  -5   5          1.87          4.87         1.98 o                         
   6  -5   5         15.13         16.73         3.18 o                         
   7  -5   5         32.85         32.02         2.61 o                         
  -6  -4   5         24.81         22.62         3.26 o                         
  -5  -4   5          1.77          4.05         1.38 o                         
  -4  -4   5        214.98        212.08         6.12 o                         
  -3  -4   5        656.66        708.28        11.12 o                         
  -2  -4   5         14.17          8.42         1.50 o                         
  -1  -4   5        570.57        616.00        26.39 o                         
   0  -4   5       2064.43       2218.30        42.65 o                         
   1  -4   5          6.52          4.35         1.26 o                         
   2  -4   5        173.76        207.72         6.92 o                         
   3  -4   5         11.58         23.66         2.39 o                         
   4  -4   5          6.75          5.18         0.97 o                         
   5  -4   5         26.54         21.12         3.59 o                         
   6  -4   5         28.98         36.93         4.58 o                         
   7  -4   5         17.62         12.04         2.20 o                         
  -7  -3   5         20.35         20.46         2.45 o                         
  -6  -3   5          2.12          1.26         2.07 o                         
  -5  -3   5         36.21         41.29         3.24 o                         
  -4  -3   5         92.80         90.21         3.07 o                         
  -3  -3   5        292.90        287.64         4.81 o                         
  -2  -3   5        160.78        157.17         8.13 o                         
  -1  -3   5        116.49         94.32         8.49 o                         
   0  -3   5          7.92         12.48         2.04 o                         
   1  -3   5        441.93        520.87        20.42 o                         
   2  -3   5        281.65        201.67         6.41 o                         
   3  -3   5        492.98        505.91        12.91 o                         
   4  -3   5        206.65        172.99         4.94 o                         
   5  -3   5         23.48         25.52         2.87 o                         
   6  -3   5          8.04          5.86         2.01 o                         
   7  -3   5         11.02         16.54         2.49 o                         
  -7  -2   5         13.58         10.69         1.98 o                         
  -6  -2   5          0.60          1.61         1.20 o                         
  -5  -2   5        140.85        146.17         5.26 o                         
  -4  -2   5        217.53        220.41         6.05 o                         
  -3  -2   5        377.62        375.97        14.85 o                         
  -2  -2   5         75.13         67.27         5.08 o                         
  -1  -2   5       1002.88        879.05        19.61 o                         
   0  -2   5       1093.22       1137.59        23.43 o                         
   1  -2   5        832.45        830.41        30.27 o                         
   2  -2   5        233.40        324.91        13.58 o                         
   3  -2   5          2.20          1.24         1.02 o                         
   4  -2   5          1.19         -0.27         0.74 o                         
   5  -2   5        106.40        104.20         4.79 o                         
   6  -2   5         62.50         64.09         5.89 o                         
   7  -2   5          9.70          9.19         1.94 o                         
  -7  -1   5          3.54          6.04         1.68 o                         
  -6  -1   5         25.17         23.98         2.87 o                         
  -5  -1   5        537.46        516.06        14.89 o                         
  -4  -1   5        524.47        563.26        10.38 o                         
  -3  -1   5        393.06        491.11        17.27 o                         
  -2  -1   5        529.49        513.73        13.75 o                         
  -1  -1   5       1177.23       1255.74        31.92 o                         
   0  -1   5         33.86         12.18         2.02 o                         
   1  -1   5         13.94         10.23         1.31 o                         
   2  -1   5          2.62          9.69         2.91 o                         
   3  -1   5          0.40          2.12         1.72 o                         
   4  -1   5         75.04         68.63         3.04 o                         
   5  -1   5        112.03        133.83         5.53 o                         
   6  -1   5         29.53         29.06         3.55 o                         
   7  -1   5         19.66         21.45         2.78 o                         
  -7   0   5          1.35          0.70         0.81 o                         
  -6   0   5          0.12          0.63         1.06 o                         
  -5   0   5        194.57        196.88         7.65 o                         
  -4   0   5        282.41        299.95         6.41 o                         
  -3   0   5        115.41        127.94         7.52 o                         
  -2   0   5       3091.51       3773.02        73.57 o                         
  -1   0   5         12.69         48.88         3.88 o                         
   0   0   5       1798.02       2002.16        46.14 o                         
   1   0   5        698.41        714.90        15.31 o                         
   2   0   5         85.67        144.89         5.39 o                         
   3   0   5         60.73         45.97         4.20 o                         
   4   0   5        147.86        147.08         6.14 o                         
   5   0   5        428.69        437.03        11.64 o                         
   6   0   5          0.83          1.34         0.86 o                         
   7   0   5          5.71          4.14         1.35 o                         
  -7   1   5        116.05        116.55         4.83 o                         
  -6   1   5         36.23         30.94         2.82 o                         
  -5   1   5        128.90        118.08         5.61 o                         
  -4   1   5       1035.96       1141.25        19.66 o                         
  -3   1   5        928.08       1075.42        38.14 o                         
  -2   1   5          2.56         18.57         4.87 o                         
  -1   1   5       2838.16       2879.32        76.64 o                         
   0   1   5          2.73          8.78         1.53 o                         
   1   1   5          4.84          6.83         1.72 o                         
   2   1   5        332.36        254.56        10.20 o                         
   3   1   5          1.31          1.56         0.94 o                         
   4   1   5         39.00         37.57         2.44 o                         
   5   1   5        214.80        234.23         6.54 o                         
   6   1   5          7.17          9.63         1.49 o                         
   7   1   5         46.22         34.22         3.07 o                         
  -7   2   5         67.35         80.38         3.87 o                         
  -6   2   5         49.28         55.24         3.67 o                         
  -5   2   5        103.53         96.22         5.13 o                         
  -4   2   5        178.40        167.28         4.45 o                         
  -3   2   5          7.36          2.68         1.32 o                         
  -2   2   5         38.89         41.82         3.33 o                         
  -1   2   5         50.77         63.70         4.46 o                         
   0   2   5         43.15         51.11         3.59 o                         
   1   2   5        709.05        632.27        27.41 o                         
   2   2   5       2453.94       2791.67        65.12 o                         
   3   2   5         28.88         17.10         4.83 o                         
   4   2   5          4.57          3.54         2.09 o                         
   5   2   5         48.09         66.37         4.38 o                         
   6   2   5        103.88         97.24         5.04 o                         
  -7   3   5         67.33         80.85         3.80 o                         
  -6   3   5        175.36        172.76         9.96 o                         
  -5   3   5        227.65        238.73         9.52 o                         
  -4   3   5          1.30          1.23         0.69 o                         
  -3   3   5         64.39         54.74         2.45 o                         
  -2   3   5        210.93        186.01         8.19 o                         
  -1   3   5         39.92         38.66         2.74 o                         
   0   3   5          0.43          0.88         1.54 o                         
   1   3   5         22.29         14.33         2.47 o                         
   2   3   5       2839.65       2993.23        69.99 o                         
   3   3   5          8.06         11.28         1.62 o                         
   4   3   5         17.02         17.24         2.57 o                         
   5   3   5         53.00         55.00         3.24 o                         
   6   3   5         30.62         29.58         2.54 o                         
  -7   4   5          9.46          9.11         1.54 o                         
  -6   4   5         62.70         62.15         5.42 o                         
  -5   4   5        459.93        495.48        12.16 o                         
  -4   4   5        470.00        455.93         9.42 o                         
  -3   4   5         36.38         37.52         2.09 o                         
  -2   4   5       1022.57       1039.07        48.41 o                         
  -1   4   5        832.56        845.58        23.30 o                         
   0   4   5         71.83         68.74         6.41 o                         
   1   4   5        236.74        222.74        16.12 o                         
   2   4   5        109.96         96.06         4.77 o                         
   3   4   5         78.60         86.47         5.73 o                         
   4   4   5        373.91        399.72        17.53 o                         
   5   4   5          7.68          8.77         1.82 o                         
   6   4   5          0.06          0.37         1.17 o                         
  -7   5   5         86.77         90.33         3.74 o                         
  -6   5   5         72.38         71.99         6.11 o                         
  -5   5   5          9.13          8.66         1.41 o                         
  -4   5   5       1123.51       1137.57        21.59 o                         
  -3   5   5        289.35        268.20         7.50 o                         
  -2   5   5        230.71        254.39         6.90 o                         
  -1   5   5         70.16         65.37         3.66 o                         
   0   5   5        673.96        692.24        26.83 o                         
   1   5   5        262.74        293.97        18.50 o                         
   2   5   5          2.78          1.47         0.80 o                         
   3   5   5        310.48        334.01        21.27 o                         
   4   5   5          0.15          2.22         1.41 o                         
   5   5   5         17.72         16.14         3.29 o                         
   6   5   5         14.75         11.09         1.90 o                         
  -7   6   5         18.53         14.89         1.99 o                         
  -6   6   5         77.55         70.82         5.75 o                         
  -5   6   5         52.43         73.70         3.69 o                         
  -4   6   5         77.43         77.56         4.83 o                         
  -3   6   5        976.97       1016.25        19.77 o                         
  -2   6   5          5.87          9.29         1.41 o                         
  -1   6   5        228.36        242.81         9.59 o                         
   0   6   5        636.75        695.28        27.96 o                         
   1   6   5        144.05        161.15        10.83 o                         
   2   6   5         64.42         53.31         3.93 o                         
   3   6   5         14.58         14.45         2.44 o                         
   4   6   5          2.30          2.38         1.42 o                         
   5   6   5         27.96         24.78         3.48 o                         
  -6   7   5         22.38         15.19         2.56 o                         
  -5   7   5        148.00        156.90         6.94 o                         
  -4   7   5        231.03        254.71        11.18 o                         
  -3   7   5        141.38        133.96         6.55 o                         
  -2   7   5        179.64        184.45         6.17 o                         
  -1   7   5         40.86         35.07         3.77 o                         
   0   7   5        506.73        612.08        26.32 o                         
   1   7   5         60.30         72.01        11.93 o                         
   2   7   5         26.61         31.52         3.58 o                         
   3   7   5         14.11         14.79         3.77 o                         
   4   7   5         50.69         51.71         4.03 o                         
   5   7   5          0.49          0.26         0.73 o                         
  -6   8   5        100.19        115.04         6.59 o                         
  -5   8   5        169.92        177.30         7.04 o                         
  -4   8   5          3.57          4.61         2.01 o                         
  -3   8   5         11.60         17.61         3.62 o                         
  -2   8   5        152.53        170.78        11.05 o                         
  -1   8   5        155.14        165.69         7.69 o                         
   0   8   5        276.96        290.63        11.36 o                         
   1   8   5        174.32        160.00         8.41 o                         
   2   8   5         11.52          8.11         2.09 o                         
   3   8   5         34.09         45.06         5.75 o                         
   4   8   5          9.04         10.03         1.98 o                         
  -5   9   5        186.53        172.16         6.40 o                         
  -3   9   5         33.26         38.07         5.01 o                         
  -2   9   5         88.03        106.91         8.31 o                         
  -1   9   5        170.09        201.63         7.42 o                         
   0   9   5         79.96         95.50         4.86 o                         
   1   9   5          1.51          3.91         1.52 o                         
   2   9   5         10.23          9.62         1.82 o                         
   3   9   5          0.87          1.19         0.84 o                         
  -5  10   5        128.17        126.68         4.67 o                         
  -4  10   5         12.09          7.10         1.87 o                         
  -3  10   5          6.58          9.81         2.56 o                         
  -2  10   5         60.83         57.56         5.65 o                         
  -1  10   5         11.42          9.94         1.61 o                         
   0  10   5         40.15         36.94         2.81 o                         
   1  10   5         12.92         17.12         1.78 o                         
   2  10   5          1.43          1.81         0.94 o                         
  -4  11   5         38.91         45.14         5.22 o                         
  -3  11   5         54.74         47.98         4.17 o                         
  -2  11   5          7.30          5.64         1.33 o                         
  -1  11   5          2.83          0.35         0.76 o                         
   0  11   5         23.87         26.89         2.61 o                         
   1  11   5          8.55          5.97         0.93 o                         
  -1  12   5          3.03          3.12         0.74 o                         
   0 -13   6         15.04         18.12         2.23 o                         
   1 -13   6          6.21          5.33         0.80 o                         
   2 -13   6         18.82         18.76         1.73 o                         
   3 -13   6        193.04        198.89         8.60 o                         
  -2 -12   6          8.31          8.67         1.83 o                         
  -1 -12   6         56.63         58.73         4.10 o                         
   0 -12   6         11.58          9.48         2.16 o                         
   1 -12   6         33.31         29.14         2.47 o                         
   2 -12   6         61.86         58.56         5.05 o                         
   3 -12   6          0.34         -0.40         0.69 o                         
   4 -12   6         72.32         63.58         5.45 o                         
  -3 -11   6         10.71          8.00         1.87 o                         
  -2 -11   6         57.70         46.54         3.18 o                         
  -1 -11   6          6.81         10.86         1.52 o                         
   0 -11   6         25.45         34.33         4.43 o                         
   1 -11   6        194.11        244.17        12.74 o                         
   2 -11   6          0.26          0.73         1.72 o                         
   3 -11   6          2.70          3.38         2.27 o                         
   4 -11   6          0.76          0.55         1.57 o                         
   5 -11   6         31.95         25.62         3.48 o                         
  -4 -10   6          8.50          6.55         1.32 o                         
  -3 -10   6        137.63        142.63         7.91 o                         
  -2 -10   6          4.03          4.62         1.34 o                         
  -1 -10   6        416.39        446.82        17.02 o                         
   0 -10   6         39.95         44.87         4.94 o                         
   1 -10   6        263.41        306.35        18.34 o                         
   2 -10   6        204.59        247.42        16.32 o                         
   3 -10   6         89.14         96.37         9.44 o                         
   4 -10   6          3.98          5.75         2.45 o                         
   5 -10   6        103.11        104.21         5.80 o                         
  -4  -9   6         71.01         60.14         4.58 o                         
  -3  -9   6        154.06        168.07         9.59 o                         
  -2  -9   6         98.65         96.89         5.23 o                         
  -1  -9   6         99.22        111.45        11.42 o                         
   0  -9   6        155.72        115.95         8.20 o                         
   1  -9   6          0.39          1.68         2.60 o                         
   2  -9   6         94.40         96.04         9.88 o                         
   3  -9   6          5.69          9.56         2.32 o                         
   4  -9   6         14.92         13.64         2.55 o                         
   5  -9   6         19.60         17.93         1.96 o                         
   6  -9   6          7.30          3.48         1.76 o                         
  -5  -8   6         51.46         37.15         3.18 o                         
  -4  -8   6         26.95         23.62         2.28 o                         
  -3  -8   6         39.33         36.27         3.12 o                         
  -2  -8   6          1.25          4.11         1.42 o                         
  -1  -8   6          8.28          4.59         1.51 o                         
   0  -8   6         39.78         36.83         2.67 o                         
   1  -8   6         63.70         50.41         3.41 o                         
   2  -8   6          5.16          5.58         1.60 o                         
   3  -8   6       1869.56       1806.62        48.94 o                         
   4  -8   6          2.15          0.82         1.33 o                         
   5  -8   6         17.05         21.85         3.74 o                         
   6  -8   6        176.90        176.31         9.97 o                         
  -5  -7   6         30.20         25.25         3.11 o                         
  -4  -7   6         24.03         28.78         2.69 o                         
  -3  -7   6        141.64        168.77        10.03 o                         
  -2  -7   6        112.39        122.50         4.37 o                         
  -1  -7   6        239.30        247.19         8.22 o                         
   0  -7   6        217.70        187.98         6.33 o                         
   1  -7   6         25.14         25.05         1.94 o                         
   2  -7   6        117.49        122.51         5.67 o                         
   3  -7   6        892.80        860.42        25.63 o                         
   4  -7   6        231.94        265.98        11.80 o                         
   5  -7   6        243.67        283.80        12.23 o                         
   6  -7   6         74.79         78.51         4.57 o                         
  -6  -6   6          0.43         -0.23         1.37 o                         
  -5  -6   6         15.95         14.57         2.82 o                         
  -4  -6   6        404.53        445.44        19.29 o                         
  -3  -6   6        165.64        176.56        10.39 o                         
  -2  -6   6         37.81         45.19         2.91 o                         
  -1  -6   6        109.23         97.80         4.00 o                         
   0  -6   6          3.95          4.45         1.19 o                         
   1  -6   6        662.65        616.47        16.13 o                         
   2  -6   6        429.78        419.97        15.64 o                         
   3  -6   6         11.54         18.47         2.47 o                         
   4  -6   6        141.40        147.17        11.68 o                         
   5  -6   6        162.22        168.16         7.99 o                         
   6  -6   6         26.19         28.41         2.93 o                         
   7  -6   6         21.64         22.55         1.91 o                         
  -6  -5   6         46.48         45.27         2.76 o                         
  -5  -5   6         20.20         18.97         2.38 o                         
  -4  -5   6         89.06         97.21         7.50 o                         
  -3  -5   6        253.60        263.36         6.90 o                         
  -2  -5   6        221.11        188.35         5.20 o                         
  -1  -5   6          0.10         -0.13         0.89 o                         
   0  -5   6        141.01        173.53        13.62 o                         
   1  -5   6         95.95         84.00         8.97 o                         
   2  -5   6        407.97        398.02        14.29 o                         
   3  -5   6       1003.78        997.99        27.79 o                         
   4  -5   6        352.76        382.42         8.87 o                         
   5  -5   6          0.50          2.49         1.76 o                         
   6  -5   6         58.88         65.74         5.71 o                         
   7  -5   6         13.07         11.26         1.53 o                         
  -6  -4   6         18.98         20.64         2.09 o                         
  -5  -4   6         22.45         22.71         2.52 o                         
  -4  -4   6         82.96         89.88         4.06 o                         
  -3  -4   6        163.48        177.49         4.38 o                         
  -2  -4   6        805.10        843.26        16.32 o                         
  -1  -4   6       1380.88       1231.89        48.06 o                         
   0  -4   6         73.70         46.96         6.30 o                         
   1  -4   6         91.44        147.91         7.44 o                         
   2  -4   6        321.18        310.93        13.49 o                         
   3  -4   6         92.29        106.89         5.16 o                         
   4  -4   6         43.24         37.69         2.51 o                         
   5  -4   6         50.85         45.56         4.89 o                         
   6  -4   6          2.30          6.84         2.16 o                         
   7  -4   6         33.58         34.59         2.62 o                         
  -6  -3   6          0.28         -0.37         1.39 o                         
  -5  -3   6        245.74        242.57         7.25 o                         
  -4  -3   6          9.08         12.39         1.26 o                         
  -3  -3   6         96.75        105.51         3.32 o                         
  -2  -3   6        122.34        122.14        11.68 o                         
  -1  -3   6       1156.08       1156.78        45.75 o                         
   0  -3   6        585.14        593.89        27.76 o                         
   1  -3   6       2326.54       2524.57        81.36 o                         
   2  -3   6         18.20         14.35         3.33 o                         
   3  -3   6        265.27        229.34         7.68 o                         
   4  -3   6        173.95        168.16         5.65 o                         
   5  -3   6         68.59         71.86         4.79 o                         
   6  -3   6         13.53          8.05         2.45 o                         
   7  -3   6         37.88         43.15         3.70 o                         
  -7  -2   6          0.14          0.70         0.92 o                         
  -6  -2   6         40.21         31.81         4.06 o                         
  -5  -2   6        245.58        252.90         8.13 o                         
  -4  -2   6        261.07        269.65         7.03 o                         
  -3  -2   6         28.99         28.14         1.69 o                         
  -2  -2   6         71.19         95.16         9.81 o                         
  -1  -2   6        446.68        516.23        17.56 o                         
   0  -2   6       1296.22       1359.09        28.10 o                         
   1  -2   6        883.99       1051.08        37.85 o                         
   2  -2   6         65.83        112.95         7.76 o                         
   3  -2   6         64.98         77.57         4.47 o                         
   4  -2   6          7.28          2.78         0.86 o                         
   5  -2   6        184.43        193.63         8.28 o                         
   6  -2   6          5.59          8.08         1.59 o                         
   7  -2   6          0.29          0.77         1.06 o                         
  -7  -1   6          3.32          4.67         1.02 o                         
  -6  -1   6         20.42         21.08         3.31 o                         
  -5  -1   6        249.66        230.82         6.97 o                         
  -4  -1   6        388.80        390.02         8.38 o                         
  -3  -1   6        606.40        649.30        12.86 o                         
  -2  -1   6        906.53        945.55        28.09 o                         
  -1  -1   6        652.31        461.87        22.00 o                         
   0  -1   6         89.07        139.85        10.14 o                         
   1  -1   6       1147.42       1158.16        69.63 o                         
   2  -1   6         25.95         37.48         3.54 o                         
   3  -1   6        144.66        158.34         6.95 o                         
   4  -1   6         21.92         16.93         1.78 o                         
   5  -1   6        528.53        535.16        13.44 o                         
   6  -1   6         12.50         11.81         1.92 o                         
   7  -1   6          1.15         -0.22         0.84 o                         
  -7   0   6         37.90         39.04         2.54 o                         
  -6   0   6         18.84         18.69         2.21 o                         
  -5   0   6         85.26         98.13         4.15 o                         
  -4   0   6         14.23         10.74         1.24 o                         
  -3   0   6        361.70        386.23         7.52 o                         
  -2   0   6         41.27         18.70         3.07 o                         
  -1   0   6         47.28         83.96         6.94 o                         
   0   0   6        323.81        265.58        16.89 o                         
   1   0   6       1200.67       1409.73        27.86 o                         
   2   0   6          7.36          1.05         1.04 o                         
   3   0   6          0.28          1.28         0.86 o                         
   4   0   6          4.84          5.57         2.84 o                         
   5   0   6        141.46        155.10         9.92 o                         
   6   0   6          0.89          1.37         1.17 o                         
   7   0   6         45.10         38.39         3.15 o                         
  -7   1   6        137.31        152.44         5.45 o                         
  -6   1   6        111.55        111.76         8.88 o                         
  -5   1   6         70.73         66.55         6.84 o                         
  -4   1   6        173.90        188.18         4.66 o                         
  -3   1   6        548.00        522.49         8.73 o                         
  -2   1   6        152.58        192.05        13.87 o                         
  -1   1   6        280.34        249.62        14.82 o                         
   0   1   6         40.53         33.12         4.79 o                         
   1   1   6        111.43         98.83         4.41 o                         
   2   1   6         63.34         92.65         4.69 o                         
   3   1   6        184.15        194.38        10.63 o                         
   4   1   6        117.97        115.69         4.83 o                         
   5   1   6         92.77        104.03         4.52 o                         
   6   1   6          5.48          4.97         1.30 o                         
  -7   2   6         57.62         51.28         2.83 o                         
  -6   2   6          8.97          8.69         1.60 o                         
  -5   2   6         89.68        102.18         5.29 o                         
  -4   2   6        155.17        142.17         4.55 o                         
  -3   2   6        215.45        238.49         4.87 o                         
  -2   2   6        317.23        284.99        12.25 o                         
  -1   2   6         22.51         13.23         2.34 o                         
   0   2   6        442.26        451.87        20.73 o                         
   1   2   6          4.09          9.91        12.55 o                         
   2   2   6         23.79         31.55         2.74 o                         
   3   2   6        332.94        355.69        11.23 o                         
   4   2   6        103.53        112.74         6.11 o                         
   5   2   6          0.52         -0.54         1.06 o                         
   6   2   6         34.08         26.85         2.40 o                         
  -7   3   6         38.50         29.13         2.03 o                         
  -6   3   6        103.01        112.91         4.21 o                         
  -5   3   6         24.41         29.56         2.43 o                         
  -4   3   6         42.64         42.09         2.22 o                         
  -3   3   6        121.53        121.88         3.29 o                         
  -2   3   6          2.30          0.97         0.85 o                         
  -1   3   6        259.66        272.49        11.52 o                         
   0   3   6       1090.66       1200.52        42.68 o                         
   1   3   6         16.99         22.59         3.03 o                         
   2   3   6          0.22          0.22         0.75 o                         
   3   3   6        161.48        173.01        12.65 o                         
   4   3   6         83.90         84.50        11.69 o                         
   5   3   6         78.04         85.60         5.08 o                         
   6   3   6         35.53         38.61         4.14 o                         
  -7   4   6          5.00          5.01         1.28 o                         
  -6   4   6         49.83         59.32         3.56 o                         
  -5   4   6        435.10        475.46        10.27 o                         
  -4   4   6        116.30        128.68         4.06 o                         
  -3   4   6          0.30          0.50         0.77 o                         
  -2   4   6        279.83        310.16         9.02 o                         
  -1   4   6        252.79        257.70         9.84 o                         
   0   4   6         29.67         53.77         2.76 o                         
   1   4   6        139.51        149.60         6.32 o                         
   2   4   6        209.52        231.70         6.95 o                         
   3   4   6       1049.17       1035.23        37.11 o                         
   4   4   6          0.52         -0.07         1.35 o                         
   5   4   6          0.55         -0.65         1.45 o                         
   6   4   6         16.06         16.18         2.38 o                         
  -7   5   6         45.46         41.73         3.15 o                         
  -6   5   6        144.06        137.94        11.68 o                         
  -5   5   6        167.94        171.76         5.17 o                         
  -4   5   6        975.86        982.00        20.79 o                         
  -3   5   6       1339.84       1421.81        22.84 o                         
  -2   5   6        655.57        627.00        15.29 o                         
  -1   5   6         16.19         18.70         3.18 o                         
   0   5   6         12.84         11.23         3.86 o                         
   1   5   6        150.59        143.96         7.54 o                         
   2   5   6         22.41         13.97         2.57 o                         
   3   5   6        385.79        421.97        18.63 o                         
   4   5   6        218.23        233.52         9.98 o                         
   5   5   6         24.10         22.77         3.48 o                         
  -6   6   6        103.41        101.87         5.87 o                         
  -5   6   6          1.79          2.54         0.96 o                         
  -4   6   6         48.58         52.61         4.21 o                         
  -3   6   6        771.72        820.45        22.37 o                         
  -2   6   6         24.37         19.65         2.25 o                         
  -1   6   6        128.61        102.26         7.76 o                         
   0   6   6         50.38         68.70         5.43 o                         
   1   6   6         28.13         28.51         4.61 o                         
   2   6   6        274.27        310.60        16.76 o                         
   3   6   6        281.13        301.88        15.01 o                         
   4   6   6          7.63         10.72         2.85 o                         
   5   6   6         36.34         29.98         3.29 o                         
  -6   7   6         23.72         27.34         5.03 o                         
  -5   7   6         32.70         34.30         2.34 o                         
  -4   7   6         21.74         17.26         2.33 o                         
  -3   7   6         18.08         22.81         2.74 o                         
  -2   7   6        130.57        140.79         6.79 o                         
  -1   7   6        130.81        139.61         6.89 o                         
   0   7   6        533.10        545.03        38.56 o                         
   1   7   6         25.40         32.06         5.01 o                         
   2   7   6         15.87         17.50         3.70 o                         
   3   7   6          6.60         11.05         3.18 o                         
   4   7   6         56.35         70.20         6.62 o                         
  -6   8   6         50.23         55.82         3.70 o                         
  -5   8   6         56.95         53.97         3.33 o                         
  -4   8   6         84.43         84.69         4.65 o                         
  -3   8   6        383.57        385.62        12.65 o                         
  -2   8   6         98.33        103.27         6.70 o                         
  -1   8   6         45.03         48.54         3.28 o                         
   0   8   6        211.43        228.54        21.58 o                         
   1   8   6          1.68          1.60         1.17 o                         
   2   8   6         12.09         16.05         2.05 o                         
   3   8   6          5.99          5.74         1.83 o                         
   4   8   6          0.93          2.45         1.17 o                         
  -5   9   6         67.44         75.12         3.56 o                         
  -4   9   6        119.98        137.00         8.09 o                         
  -3   9   6         13.70         13.06         1.96 o                         
  -2   9   6         41.52         51.68         5.60 o                         
  -1   9   6         44.03         54.90         4.11 o                         
   0   9   6         46.41         33.88         5.18 o                         
   1   9   6        189.80        177.58         6.35 o                         
   2   9   6         31.37         33.51         3.80 o                         
   3   9   6          5.32          6.90         1.32 o                         
  -4  10   6        108.26        117.27         6.66 o                         
  -3  10   6        245.30        273.04        12.88 o                         
  -2  10   6        112.65        119.36         7.94 o                         
  -1  10   6         18.35         16.49         2.08 o                         
   0  10   6          1.93          0.77         1.52 o                         
   1  10   6         12.74         12.36         1.38 o                         
   2  10   6          5.24          3.35         0.85 o                         
  -3  11   6         33.84         32.25         2.82 o                         
  -2  11   6          6.82          6.52         1.68 o                         
  -1  11   6         29.03         29.16         2.25 o                         
   0  11   6         37.23         35.15         2.39 o                         
   1 -13   7         30.62         32.43         3.11 o                         
   2 -13   7         74.80         86.38         4.87 o                         
  -1 -12   7          3.75          2.85         1.21 o                         
   0 -12   7         37.13         41.07         2.89 o                         
   1 -12   7         24.89         31.11         2.51 o                         
   2 -12   7        116.80        139.21         8.02 o                         
   3 -12   7          0.81          0.77         0.56 o                         
   4 -12   7          0.16          0.29         0.77 o                         
  -2 -11   7         85.27         72.28         3.02 o                         
  -1 -11   7         29.39         30.75         2.60 o                         
   0 -11   7         52.49         53.73         5.23 o                         
   1 -11   7         24.55         31.81         4.06 o                         
   2 -11   7         42.46         36.42         3.56 o                         
   3 -11   7          0.91          0.66         1.43 o                         
   4 -11   7          0.23          0.53         0.76 o                         
  -3 -10   7          8.31          8.53         1.90 o                         
  -2 -10   7          4.06          4.77         1.30 o                         
  -1 -10   7         15.64         10.78         1.89 o                         
   0 -10   7        222.41        253.32        13.43 o                         
   1 -10   7         25.53         29.94         3.24 o                         
   2 -10   7         60.78         69.32         7.87 o                         
   3 -10   7          0.10          3.71         1.58 o                         
   4 -10   7          1.16          0.62         1.61 o                         
   5 -10   7         60.74         59.78         3.42 o                         
  -4  -9   7         76.55         71.12         4.68 o                         
  -3  -9   7         12.68         14.05         2.75 o                         
  -2  -9   7         29.95         32.86         3.46 o                         
  -1  -9   7        121.61        131.35         6.38 o                         
   0  -9   7         98.47        113.15         8.16 o                         
   1  -9   7         43.93         53.30         4.47 o                         
   2  -9   7         29.27         29.57         5.49 o                         
   3  -9   7         11.30         14.20         2.43 o                         
   4  -9   7         33.66         37.96         5.69 o                         
   5  -9   7         90.42         96.57         4.24 o                         
  -4  -8   7          1.85          2.85         1.46 o                         
  -3  -8   7         69.89         70.25         4.21 o                         
  -2  -8   7         46.26         50.21         3.06 o                         
  -1  -8   7         41.57         32.85         2.76 o                         
   0  -8   7          0.39          0.33         0.72 o                         
   1  -8   7        261.63        254.74        16.21 o                         
   2  -8   7          0.24         -1.63         1.63 o                         
   3  -8   7        118.82        129.22         7.68 o                         
   4  -8   7          7.02          7.03         2.67 o                         
   5  -8   7          3.61          1.56         1.18 o                         
   6  -8   7         24.25         22.92         3.28 o                         
  -5  -7   7          2.32          5.93         1.65 o                         
  -4  -7   7         19.43         22.00         3.33 o                         
  -3  -7   7         62.95         63.99         4.32 o                         
  -2  -7   7         25.60         19.55         1.89 o                         
  -1  -7   7        170.47        185.01         6.85 o                         
   0  -7   7         44.12         46.11         3.22 o                         
   1  -7   7          0.73         -1.28         2.53 o                         
   2  -7   7        124.25        124.07        14.88 o                         
   3  -7   7        103.69        118.50         7.12 o                         
   4  -7   7         68.31         79.75         8.67 o                         
   5  -7   7        192.32        185.99         8.25 o                         
   6  -7   7         49.01         49.36         3.42 o                         
  -5  -6   7         26.21         24.30         3.33 o                         
  -4  -6   7        180.82        193.40        10.87 o                         
  -3  -6   7        451.46        454.11        19.76 o                         
  -2  -6   7        345.02        352.30         8.60 o                         
  -1  -6   7        584.82        564.46        14.82 o                         
   0  -6   7         14.64         20.55         2.56 o                         
   1  -6   7          8.92          5.88         1.49 o                         
   2  -6   7         21.81         18.17         2.15 o                         
   3  -6   7         93.71         98.81         7.10 o                         
   4  -6   7       1702.72       1801.84        64.53 o                         
   5  -6   7          2.03          1.11         1.23 o                         
   6  -6   7          0.60          2.03         1.11 o                         
  -6  -5   7         96.95         83.04         3.58 o                         
  -5  -5   7        147.10        155.04         6.43 o                         
  -4  -5   7         18.50         16.09         2.33 o                         
  -3  -5   7        516.21        557.21        11.88 o                         
  -2  -5   7       1067.14       1217.83        19.21 o                         
  -1  -5   7         93.96         99.03         3.43 o                         
   0  -5   7        253.49        204.92         5.78 o                         
   1  -5   7         74.10         66.83         3.32 o                         
   2  -5   7         28.72         28.89         2.42 o                         
   3  -5   7        158.80        151.96         7.24 o                         
   4  -5   7        189.55        201.65        11.40 o                         
   5  -5   7        101.90        129.28         8.93 o                         
   6  -5   7        116.66        126.24         6.13 o                         
   7  -5   7         46.40         38.76         2.54 o                         
  -6  -4   7          3.16          2.91         0.99 o                         
  -5  -4   7         12.84         10.09         1.50 o                         
  -4  -4   7         26.69         33.59         2.19 o                         
  -3  -4   7         23.31         19.18         1.49 o                         
  -2  -4   7        262.04        271.79         6.00 o                         
  -1  -4   7         32.21         36.72         1.99 o                         
   0  -4   7         21.03         11.93         3.55 o                         
   1  -4   7        817.63        919.38        38.32 o                         
   2  -4   7        468.88        506.56        16.70 o                         
   3  -4   7        332.15        322.95        12.64 o                         
   4  -4   7        755.70        744.83        20.84 o                         
   5  -4   7        204.74        216.27         8.97 o                         
   6  -4   7          0.67          0.40         1.35 o                         
   7  -4   7         13.71         10.17         1.31 o                         
  -6  -3   7          5.26          3.52         1.76 o                         
  -5  -3   7         27.77         27.06         2.17 o                         
  -4  -3   7          5.18          4.29         1.03 o                         
  -3  -3   7         61.09         72.07         2.98 o                         
  -2  -3   7        403.67        391.54         6.62 o                         
  -1  -3   7          1.45         -0.99         1.35 o                         
   0  -3   7        107.89         89.10         6.25 o                         
   1  -3   7       2060.46       2553.88        85.72 o                         
   2  -3   7        140.66        185.24         6.53 o                         
   3  -3   7         10.71          9.64         3.73 o                         
   4  -3   7        127.77        129.96         6.42 o                         
   5  -3   7          4.87          4.13         1.46 o                         
   6  -3   7          0.23          2.79         1.19 o                         
   7  -3   7         27.36         29.64         2.15 o                         
  -6  -2   7          9.87         11.68         1.78 o                         
  -5  -2   7         14.24         17.70         2.26 o                         
  -4  -2   7         34.29         44.40         2.56 o                         
  -3  -2   7        310.97        305.39         7.41 o                         
  -2  -2   7        433.63        525.99         8.52 o                         
  -1  -2   7        525.75        448.77        17.07 o                         
   0  -2   7       1202.00       1228.75        26.95 o                         
   1  -2   7         35.62         20.09         3.73 o                         
   2  -2   7          6.41          6.54         1.35 o                         
   3  -2   7        642.57        589.41        20.17 o                         
   4  -2   7         44.30         49.79         3.12 o                         
   5  -2   7          2.88          5.85         1.55 o                         
   6  -2   7         13.33         11.43         2.51 o                         
   7  -2   7         12.43         12.88         1.79 o                         
  -7  -1   7          9.37          8.44         1.10 o                         
  -6  -1   7          6.57          6.89         1.24 o                         
  -5  -1   7          0.84          2.49         1.67 o                         
  -4  -1   7        398.46        378.83        10.46 o                         
  -3  -1   7         11.11         13.19         1.53 o                         
  -2  -1   7          9.82          4.62         1.19 o                         
  -1  -1   7        186.32        232.86        21.19 o                         
   0  -1   7        253.94        241.17        15.19 o                         
   1  -1   7        385.40        446.78        34.46 o                         
   2  -1   7       1083.93       1098.45        28.24 o                         
   3  -1   7        135.42        130.27         6.08 o                         
   4  -1   7         41.66         48.28         3.90 o                         
   5  -1   7         57.67         51.06         3.14 o                         
   6  -1   7         21.53         18.91         2.17 o                         
  -7   0   7          5.89          8.05         1.54 o                         
  -6   0   7          0.06          0.37         0.82 o                         
  -5   0   7         49.90         44.14         3.39 o                         
  -4   0   7        390.52        380.56         9.80 o                         
  -3   0   7        484.26        522.82        11.03 o                         
  -2   0   7       1082.69       1144.47        25.16 o                         
  -1   0   7        403.33        355.69        14.37 o                         
   0   0   7        144.77        162.95        12.08 o                         
   1   0   7         11.40         31.20         8.44 o                         
   2   0   7         22.84         20.54         1.67 o                         
   3   0   7          1.67          0.57         0.94 o                         
   4   0   7          3.64          4.36         2.09 o                         
   5   0   7          0.32          0.16         1.07 o                         
   6   0   7         10.45         10.92         1.67 o                         
  -7   1   7         17.55         19.47         2.27 o                         
  -6   1   7         12.69         15.91         2.40 o                         
  -5   1   7         29.10         31.42         2.90 o                         
  -4   1   7        299.44        279.39         9.86 o                         
  -3   1   7        285.43        347.69         7.28 o                         
  -2   1   7        171.70        168.21         6.93 o                         
  -1   1   7         58.33         79.65         6.22 o                         
   0   1   7         83.39         88.83         8.97 o                         
   1   1   7        846.17       1004.99        37.63 o                         
   2   1   7        362.44        381.46         9.64 o                         
   3   1   7         26.56         22.50         2.58 o                         
   4   1   7         19.03         23.07         2.80 o                         
   5   1   7        128.69        129.53         7.28 o                         
   6   1   7        106.47        104.97         7.50 o                         
  -7   2   7          5.39          2.82         1.06 o                         
  -6   2   7         84.60         81.95         4.27 o                         
  -5   2   7         28.17         34.31         3.01 o                         
  -4   2   7         39.05         40.35         2.25 o                         
  -3   2   7        451.57        473.57        12.08 o                         
  -2   2   7        751.22        852.76        26.92 o                         
  -1   2   7        402.05        466.71        34.24 o                         
   0   2   7        299.31        405.94        21.96 o                         
   1   2   7        290.57        302.10         9.04 o                         
   2   2   7         12.41         11.14         1.35 o                         
   3   2   7         47.05         50.73         4.31 o                         
   4   2   7          0.29          0.49         1.19 o                         
   5   2   7          6.13          7.09         1.74 o                         
   6   2   7         61.73         54.57         4.94 o                         
  -7   3   7          3.20          2.75         1.02 o                         
  -6   3   7        191.11        184.63         6.79 o                         
  -5   3   7         64.48         78.34         4.72 o                         
  -4   3   7        222.29        234.38         6.33 o                         
  -3   3   7        757.39        751.60        12.73 o                         
  -2   3   7         45.40         33.23         3.95 o                         
  -1   3   7         25.66         30.88         2.66 o                         
   0   3   7        263.08        327.59        13.26 o                         
   1   3   7         38.30         53.04         3.43 o                         
   2   3   7          3.43          2.08         0.84 o                         
   3   3   7        258.03        251.63        12.99 o                         
   4   3   7          2.75          0.99         1.26 o                         
   5   3   7          5.98          5.09         1.36 o                         
   6   3   7         13.78         17.39         2.45 o                         
  -6   4   7        102.46         93.48         4.32 o                         
  -5   4   7         13.93          9.17         1.43 o                         
  -4   4   7         95.94         96.98         3.78 o                         
  -3   4   7         12.42         14.96         2.18 o                         
  -2   4   7         58.35         69.22         3.95 o                         
  -1   4   7        111.77        122.36         9.74 o                         
   0   4   7          4.78          3.97         1.20 o                         
   1   4   7         30.28         36.82         2.54 o                         
   2   4   7        167.02        137.50         7.14 o                         
   3   4   7        936.23        948.45        34.51 o                         
   4   4   7          0.20          0.72         1.26 o                         
   5   4   7          4.11          5.18         1.32 o                         
  -6   5   7          8.80         10.47         2.09 o                         
  -5   5   7        200.93        204.04         5.58 o                         
  -4   5   7         16.39         18.12         2.04 o                         
  -3   5   7        463.26        499.70        12.47 o                         
  -2   5   7         65.62         67.93         4.01 o                         
  -1   5   7        143.54        124.41         8.45 o                         
   0   5   7        231.46        278.85        12.30 o                         
   1   5   7         29.26         25.93         3.60 o                         
   2   5   7         12.49          6.41         2.53 o                         
   3   5   7        128.35        132.75         8.75 o                         
   4   5   7          6.26          3.65         1.26 o                         
   5   5   7         64.39         51.97         4.54 o                         
  -6   6   7         95.03        115.59         6.41 o                         
  -5   6   7          8.49          9.41         1.33 o                         
  -4   6   7         33.04         31.88         3.18 o                         
  -3   6   7         50.36         65.03         5.34 o                         
  -2   6   7          0.09          1.81         1.32 o                         
  -1   6   7        199.54        219.28        12.30 o                         
   0   6   7         90.90         94.53         6.16 o                         
   1   6   7         45.91         55.13        13.34 o                         
   2   6   7         95.02        103.69        18.79 o                         
   3   6   7          9.88         10.74         2.02 o                         
   4   6   7         38.59         44.98         5.38 o                         
  -6   7   7         20.33         19.14         2.20 o                         
  -5   7   7         99.68        116.79         4.17 o                         
  -4   7   7         64.23         80.83         3.73 o                         
  -3   7   7        132.81        171.62         7.59 o                         
  -2   7   7        403.51        430.84        13.85 o                         
  -1   7   7         18.05         16.68         2.37 o                         
   0   7   7         77.40         85.59         5.73 o                         
   1   7   7        183.10        207.48         9.72 o                         
   2   7   7         50.54         65.76         7.89 o                         
   3   7   7         18.51         22.40         4.10 o                         
   4   7   7         40.66         46.78         4.72 o                         
  -5   8   7         15.97         15.18         1.60 o                         
  -4   8   7         68.61         74.23         4.06 o                         
  -3   8   7        269.66        291.88        11.75 o                         
  -2   8   7        270.93        259.03         9.61 o                         
  -1   8   7          0.66          2.28         1.07 o                         
   0   8   7         25.18         24.78         2.82 o                         
   1   8   7         73.44         82.22         5.51 o                         
   2   8   7         13.76         14.43         2.19 o                         
   3   8   7         11.29         14.38         2.78 o                         
  -4   9   7         71.32         82.39         5.53 o                         
  -3   9   7          2.68          0.67         1.06 o                         
  -2   9   7          2.23          4.10         1.98 o                         
  -1   9   7        131.14        138.16         6.39 o                         
   0   9   7         27.90         26.55         2.71 o                         
   1   9   7        122.54        124.62         5.61 o                         
   2   9   7          6.97          2.50         1.43 o                         
  -2  10   7         47.55         53.69         4.72 o                         
  -1  10   7         33.79         26.11         2.32 o                         
   0  10   7         25.06         21.55         2.10 o                         
   1  10   7         80.66         70.48         4.36 o                         
  -1 -12   8         47.94         39.49         3.26 o                         
   0 -12   8         78.21         78.47         5.23 o                         
   1 -12   8          9.96         13.43         2.38 o                         
   2 -12   8          2.63          5.18         1.21 o                         
   3 -12   8         17.39         14.09         1.48 o                         
  -2 -11   8         12.00         11.02         1.83 o                         
  -1 -11   8          6.76         13.10         2.45 o                         
   0 -11   8         12.95         14.77         5.47 o                         
   1 -11   8         49.05         55.83         6.46 o                         
   2 -11   8        109.58        125.07         8.71 o                         
   3 -11   8         41.05         46.11         3.43 o                         
   4 -11   8          7.38          3.37         1.17 o                         
  -3 -10   8         37.36         33.56         3.07 o                         
  -2 -10   8         49.36         45.61         4.12 o                         
  -1 -10   8         37.00         37.21         7.54 o                         
   0 -10   8         53.66         63.92         4.33 o                         
   1 -10   8          3.88          3.57         1.46 o                         
   2 -10   8         75.43         93.32         5.94 o                         
   3 -10   8          3.79          7.84         1.77 o                         
   4 -10   8          6.54          4.98         1.65 o                         
   5 -10   8          9.42         12.15         1.79 o                         
  -4  -9   8          6.56          6.04         1.35 o                         
  -3  -9   8         37.43         35.38         2.57 o                         
  -2  -9   8        174.04        173.96        11.02 o                         
  -1  -9   8         65.86         71.18        10.54 o                         
   0  -9   8        216.34        230.27         9.26 o                         
   1  -9   8         29.62         31.80         3.67 o                         
   2  -9   8        526.29        634.77        27.60 o                         
   3  -9   8         43.73         58.38         6.48 o                         
   4  -9   8         59.46         61.49         4.20 o                         
   5  -9   8         29.36         32.26         4.90 o                         
  -4  -8   8          3.51          1.98         1.39 o                         
  -3  -8   8         33.61         33.22         2.81 o                         
  -2  -8   8        330.48        336.83         9.18 o                         
  -1  -8   8         38.65         32.19         2.36 o                         
   0  -8   8          0.43          1.92         1.12 o                         
   1  -8   8        371.12        433.47        21.19 o                         
   2  -8   8         18.86         17.39         4.06 o                         
   3  -8   8         36.32         36.88         3.95 o                         
   4  -8   8         35.83         37.48         3.50 o                         
   5  -8   8          4.97          5.05         2.73 o                         
   6  -8   8          3.11          3.17         0.95 o                         
  -5  -7   8          4.81          5.56         1.50 o                         
  -4  -7   8         70.67         70.75         5.56 o                         
  -3  -7   8         93.10         82.10         6.73 o                         
  -2  -7   8         12.76         13.99         1.60 o                         
  -1  -7   8          9.19          8.08         1.38 o                         
   0  -7   8         66.53         58.62         2.80 o                         
   1  -7   8         81.36         71.57         5.63 o                         
   2  -7   8         10.44         12.76         2.57 o                         
   3  -7   8          7.22          8.08         2.19 o                         
   4  -7   8        326.68        298.61        15.15 o                         
   5  -7   8         15.03         18.97         4.74 o                         
   6  -7   8         17.73         19.44         1.96 o                         
  -5  -6   8         30.44         32.83         3.40 o                         
  -4  -6   8        152.25        140.92         6.14 o                         
  -3  -6   8        133.55        162.62         6.43 o                         
  -2  -6   8        189.00        217.83         5.89 o                         
  -1  -6   8          9.83         13.70         1.59 o                         
   0  -6   8          9.72          9.54         1.20 o                         
   1  -6   8         38.95         39.71         4.63 o                         
   2  -6   8         28.01         32.32         3.36 o                         
   3  -6   8        100.42         99.35         7.19 o                         
   4  -6   8       1356.00       1471.14        38.56 o                         
   5  -6   8        120.95        135.77        15.06 o                         
   6  -6   8         26.18         24.00         2.31 o                         
  -5  -5   8         10.24         13.00         1.76 o                         
  -4  -5   8         26.60         24.99         2.72 o                         
  -3  -5   8         94.23         87.54         4.10 o                         
  -2  -5   8        649.33        687.78        11.90 o                         
  -1  -5   8          4.50          7.90         1.15 o                         
   0  -5   8        210.73        224.14         8.05 o                         
   1  -5   8          1.62          1.36         1.09 o                         
   2  -5   8         26.59         21.81         2.31 o                         
   3  -5   8        169.43        183.55         8.14 o                         
   4  -5   8         17.00         16.64         3.18 o                         
   5  -5   8         62.06         66.29         5.27 o                         
   6  -5   8        204.22        220.51         6.75 o                         
  -6  -4   8         11.96         10.65         1.98 o                         
  -5  -4   8         50.81         54.88         4.61 o                         
  -4  -4   8         13.67         15.45         1.97 o                         
  -3  -4   8         22.50         21.28         1.70 o                         
  -2  -4   8        163.86        182.18         5.03 o                         
  -1  -4   8        281.96        262.18         6.89 o                         
   0  -4   8         22.31         14.96         1.22 o                         
   1  -4   8          4.43          2.14         0.83 o                         
   2  -4   8        264.00        291.14         8.62 o                         
   3  -4   8        255.38        271.15         8.27 o                         
   4  -4   8        229.15        235.30        17.73 o                         
   5  -4   8        252.32        246.36         9.55 o                         
   6  -4   8          6.84          9.54         1.58 o                         
  -6  -3   8          0.60          0.29         1.21 o                         
  -5  -3   8        149.79        157.87         7.87 o                         
  -4  -3   8         92.74        109.37         5.18 o                         
  -3  -3   8          0.16          1.17         0.76 o                         
  -2  -3   8         53.25         60.87         2.61 o                         
  -1  -3   8        584.57        545.14        10.01 o                         
   0  -3   8        252.90        234.81         5.89 o                         
   1  -3   8        856.34        901.97        17.79 o                         
   2  -3   8        105.51         92.70         4.72 o                         
   3  -3   8         69.18         79.64         7.39 o                         
   4  -3   8        116.26        112.77         9.22 o                         
   5  -3   8         17.87         22.91         4.98 o                         
   6  -3   8          0.39         -0.17         0.66 o                         
  -6  -2   8         74.41         64.39         3.73 o                         
  -5  -2   8          4.11          4.11         1.15 o                         
  -4  -2   8         13.29         15.02         1.72 o                         
  -3  -2   8        148.18        143.50         4.83 o                         
  -2  -2   8         84.94         66.84         3.70 o                         
  -1  -2   8         32.03         38.99         2.01 o                         
   0  -2   8        299.25        315.53         8.15 o                         
   1  -2   8         14.80         10.92         1.65 o                         
   2  -2   8        450.02        493.06        38.71 o                         
   3  -2   8         87.32         65.77         6.62 o                         
   4  -2   8         18.34         24.85         4.32 o                         
   5  -2   8         30.41         26.93         2.86 o                         
   6  -2   8         45.83         47.83         3.23 o                         
  -6  -1   8         17.61         19.61         1.62 o                         
  -5  -1   8         80.03         66.03         4.27 o                         
  -4  -1   8        359.36        364.72         8.93 o                         
  -3  -1   8         61.39         65.77         3.50 o                         
  -2  -1   8          3.08          3.45         0.83 o                         
  -1  -1   8          1.33          1.74         0.61 o                         
   0  -1   8        264.71        266.23        11.77 o                         
   1  -1   8        503.15        549.51        13.44 o                         
   2  -1   8        856.58        835.59        23.01 o                         
   3  -1   8         77.09         64.31         4.09 o                         
   4  -1   8         62.72         43.48         5.71 o                         
   5  -1   8         28.45         36.47         3.28 o                         
   6  -1   8         19.62         20.61         3.22 o                         
  -6   0   8          6.57          5.54         1.24 o                         
  -5   0   8          3.79          4.50         2.05 o                         
  -4   0   8        270.43        230.53         7.08 o                         
  -3   0   8        407.42        456.10        10.27 o                         
  -2   0   8        653.49        712.38        13.63 o                         
  -1   0   8        284.66        290.84         8.41 o                         
   0   0   8        939.24        868.01        15.40 o                         
   1   0   8        385.94        401.77        11.29 o                         
   2   0   8        132.94        142.15         5.89 o                         
   3   0   8          0.11          0.74         0.93 o                         
   4   0   8         14.55         25.73         4.39 o                         
   5   0   8          6.79          6.81         1.57 o                         
   6   0   8        109.77         96.00         6.88 o                         
  -6   1   8          8.33         11.64         1.79 o                         
  -5   1   8         13.57         19.69         3.33 o                         
  -4   1   8        329.74        336.68         9.35 o                         
  -3   1   8        130.59        131.95         4.62 o                         
  -2   1   8          4.21          1.64         0.99 o                         
  -1   1   8         33.94         42.54         2.96 o                         
   0   1   8        137.27        138.13         6.38 o                         
   1   1   8        118.58        135.50        10.34 o                         
   2   1   8        236.05        223.74         9.73 o                         
   3   1   8          1.87          5.12         2.53 o                         
   4   1   8          3.28          3.05         1.32 o                         
   5   1   8          1.33          3.45         1.32 o                         
   6   1   8         44.33         41.87         4.17 o                         
  -6   2   8         87.20         89.82         6.08 o                         
  -5   2   8         30.09         30.34         4.06 o                         
  -4   2   8        123.06        116.76         4.79 o                         
  -3   2   8        210.76        234.83         6.68 o                         
  -2   2   8        531.92        499.95        12.62 o                         
  -1   2   8         15.31         13.58         1.62 o                         
   0   2   8        214.00        236.67         6.94 o                         
   1   2   8         46.09         26.38         3.06 o                         
   2   2   8         68.57         87.64         5.29 o                         
   3   2   8          8.09          3.70         1.98 o                         
   4   2   8         34.19         32.13         3.17 o                         
   5   2   8         21.66         20.45         2.26 o                         
   6   2   8         33.76         21.78         2.71 o                         
  -6   3   8        105.06        114.27         6.81 o                         
  -5   3   8         29.32         23.31         2.56 o                         
  -4   3   8        153.97        154.35         5.65 o                         
  -3   3   8        229.16        235.00         5.98 o                         
  -2   3   8        153.17        166.16         8.35 o                         
  -1   3   8        175.01        188.44         7.50 o                         
   0   3   8        159.66        149.51         5.46 o                         
   1   3   8          2.27          1.61         0.75 o                         
   2   3   8         40.19         35.26         2.66 o                         
   3   3   8         82.89         93.37         7.28 o                         
   4   3   8         64.54         58.54         5.40 o                         
   5   3   8          5.81         10.09         3.09 o                         
  -6   4   8         68.45         59.48         4.54 o                         
  -5   4   8         34.01         42.39         3.23 o                         
  -4   4   8         22.68         26.52         2.26 o                         
  -3   4   8          6.26          7.51         1.19 o                         
  -2   4   8         19.78         23.90         3.88 o                         
  -1   4   8        114.58        117.01        10.14 o                         
   0   4   8          3.21          2.65         0.96 o                         
   1   4   8        123.79        116.86         5.51 o                         
   2   4   8          0.34          1.05         2.36 o                         
   3   4   8          1.86          2.73         1.38 o                         
   4   4   8          4.40          9.70         2.45 o                         
   5   4   8          9.23         10.58         2.43 o                         
  -6   5   8          0.72          0.95         0.92 o                         
  -5   5   8        280.55        313.64        14.20 o                         
  -4   5   8        230.73        246.66        11.43 o                         
  -3   5   8          6.24          5.95         0.95 o                         
  -2   5   8         21.45         14.53         2.26 o                         
  -1   5   8         68.04         71.48         7.94 o                         
   0   5   8        115.73        118.95         6.98 o                         
   1   5   8         50.55         53.26         6.17 o                         
   2   5   8         12.08         12.59         2.46 o                         
   3   5   8         80.79         90.48        14.04 o                         
   4   5   8        157.89        138.17         7.87 o                         
  -6   6   8         81.46         76.75         4.50 o                         
  -5   6   8         67.44         68.55         5.23 o                         
  -4   6   8        120.70        136.90         4.97 o                         
  -3   6   8        365.24        370.30         7.66 o                         
  -2   6   8        298.96        306.87        17.07 o                         
  -1   6   8        228.86        223.78        12.59 o                         
   0   6   8          9.54          9.49         2.16 o                         
   1   6   8          0.83          1.64         1.21 o                         
   2   6   8         54.40         70.04        11.53 o                         
   3   6   8          0.05         -0.66         1.28 o                         
   4   6   8        135.03        125.36         8.24 o                         
  -5   7   8         69.44         67.79         4.79 o                         
  -4   7   8          0.27          0.55         0.84 o                         
  -3   7   8        217.38        196.76         6.47 o                         
  -2   7   8       1019.71       1117.78        28.34 o                         
  -1   7   8          5.07          4.15         1.47 o                         
   0   7   8          1.83          1.98         1.41 o                         
   1   7   8         28.96         42.10         4.03 o                         
   2   7   8         24.41         22.31         3.18 o                         
   3   7   8         11.97         13.25         2.93 o                         
  -5   8   8         23.05         21.08         2.27 o                         
  -4   8   8          0.06         -0.56         0.76 o                         
  -3   8   8         13.66         13.18         1.89 o                         
  -2   8   8         57.41         73.14         4.38 o                         
  -1   8   8          0.52          0.22         1.10 o                         
   0   8   8        106.67        118.45         5.80 o                         
   1   8   8        144.03        138.31         6.82 o                         
   2   8   8          4.96          4.47         1.83 o                         
   3   8   8          6.92         10.10         2.05 o                         
  -4   9   8         63.18         54.03         2.61 o                         
  -3   9   8         41.14         34.41         3.40 o                         
  -2   9   8         51.82         44.08         2.99 o                         
  -1   9   8        106.71        108.67         4.86 o                         
   0   9   8          6.26          6.77         1.01 o                         
   1   9   8         52.82         43.41         4.25 o                         
  -2  10   8         22.40         21.34         1.71 o                         
  -1  10   8          0.83          0.95         0.88 o                         
   0  10   8          9.88         12.85         1.94 o                         
   1 -12   9         25.53         26.43         2.93 o                         
   2 -12   9          0.60          0.50         0.45 o                         
  -1 -11   9          0.44          2.23         1.28 o                         
   0 -11   9          2.26          2.89         1.39 o                         
   1 -11   9         68.82         82.43         6.41 o                         
   2 -11   9         46.17         45.71         4.68 o                         
   3 -11   9        100.53        104.61         6.70 o                         
  -2 -10   9         15.91         17.20         2.56 o                         
  -1 -10   9        126.83        125.54         7.94 o                         
   0 -10   9        189.44        223.85        11.64 o                         
   1 -10   9         87.68        100.95         8.02 o                         
   2 -10   9          2.93          2.64         2.38 o                         
   3 -10   9         48.32         52.60         5.34 o                         
   4 -10   9          0.05          0.26         0.99 o                         
  -3  -9   9         13.13         15.08         2.38 o                         
  -2  -9   9          4.27          2.78         1.16 o                         
  -1  -9   9          0.61         -0.48         1.61 o                         
   0  -9   9         75.18         68.11         3.98 o                         
   1  -9   9         94.43        106.14         8.89 o                         
   2  -9   9        176.80        245.15        14.27 o                         
   3  -9   9         47.31         59.00         6.26 o                         
   4  -9   9          2.47          3.62         1.43 o                         
   5  -9   9          0.12          0.66         0.92 o                         
  -4  -8   9          4.00          2.12         1.24 o                         
  -3  -8   9         56.46         66.03         5.31 o                         
  -2  -8   9        161.01        171.69         5.77 o                         
  -1  -8   9         89.18         97.28         6.19 o                         
   0  -8   9          8.60          9.93         1.61 o                         
   1  -8   9        286.14        322.09        17.42 o                         
   2  -8   9         17.01         20.42         4.32 o                         
   3  -8   9         25.22         34.20         4.28 o                         
   4  -8   9          0.56          0.35         1.37 o                         
   5  -8   9          0.50          0.26         0.86 o                         
  -4  -7   9          5.80          2.82         1.54 o                         
  -3  -7   9         90.72         95.02         7.03 o                         
  -2  -7   9         65.04         57.58         3.04 o                         
  -1  -7   9         60.03         64.64         3.32 o                         
   0  -7   9         13.57         17.61         2.36 o                         
   1  -7   9          0.73          0.66         1.87 o                         
   2  -7   9         72.42         84.42         9.79 o                         
   3  -7   9         20.06         21.32         3.09 o                         
   4  -7   9         36.88         41.04         4.03 o                         
   5  -7   9         16.59         18.38         4.37 o                         
  -5  -6   9         26.51         20.09         1.75 o                         
  -4  -6   9          6.71         10.80         1.67 o                         
  -3  -6   9         28.71         26.75         3.57 o                         
  -2  -6   9         44.23         35.72         2.29 o                         
  -1  -6   9         35.29         27.94         1.82 o                         
   0  -6   9          4.33          5.60         1.13 o                         
   1  -6   9         35.55         41.02         3.17 o                         
   2  -6   9         27.99         21.47         3.07 o                         
   3  -6   9         14.23          8.94         1.74 o                         
   4  -6   9         72.64         55.85         3.63 o                         
   5  -6   9          0.67          5.60         1.48 o                         
   6  -6   9         51.29         46.91         4.61 o                         
  -5  -5   9          6.57          5.46         1.70 o                         
  -4  -5   9         54.30         55.18         3.71 o                         
  -3  -5   9        410.74        461.63        11.07 o                         
  -2  -5   9          1.19          0.82         0.81 o                         
  -1  -5   9          3.89          4.95         1.13 o                         
   0  -5   9        549.24        558.87        12.49 o                         
   1  -5   9         97.75         83.14         4.45 o                         
   2  -5   9          0.47         -0.88         1.04 o                         
   3  -5   9         44.56         40.90         4.13 o                         
   4  -5   9         51.55         52.17         3.55 o                         
   5  -5   9        322.73        305.40        14.32 o                         
   6  -5   9         40.18         40.42         2.26 o                         
  -5  -4   9         53.84         53.95         4.87 o                         
  -4  -4   9         91.81         85.04         3.92 o                         
  -3  -4   9         24.29         18.09         1.50 o                         
  -2  -4   9        864.34        880.18        14.51 o                         
  -1  -4   9        711.53        768.84        15.35 o                         
   0  -4   9         64.50         55.72         3.20 o                         
   1  -4   9          0.75         -0.21         0.68 o                         
   2  -4   9        115.26         96.32         5.47 o                         
   3  -4   9         14.89         11.74         3.15 o                         
   4  -4   9         13.02         12.66         3.22 o                         
   5  -4   9        300.18        352.21        15.52 o                         
   6  -4   9         64.55         59.67         3.41 o                         
  -6  -3   9          0.10          0.22         0.88 o                         
  -5  -3   9         38.58         37.49         2.94 o                         
  -4  -3   9         38.17         37.26         2.94 o                         
  -3  -3   9         12.85         10.26         1.37 o                         
  -2  -3   9          0.13          0.11         0.71 o                         
  -1  -3   9        916.73        862.55        13.78 o                         
   0  -3   9          7.26          6.68         1.00 o                         
   1  -3   9         11.06          5.79         1.27 o                         
   2  -3   9         22.24         38.40         3.40 o                         
   3  -3   9        121.82         98.23         5.98 o                         
   4  -3   9        322.00        347.57        12.76 o                         
   5  -3   9        110.73        114.74         8.93 o                         
   6  -3   9          1.46          1.87         1.43 o                         
  -6  -2   9         67.69         53.18         4.06 o                         
  -5  -2   9          1.79          3.20         1.26 o                         
  -4  -2   9         16.99          9.29         1.39 o                         
  -3  -2   9         24.25         34.93         2.24 o                         
  -2  -2   9          1.17          2.10         0.87 o                         
  -1  -2   9        231.34        214.36         5.71 o                         
   0  -2   9        469.73        410.33         8.08 o                         
   1  -2   9         81.17         84.42         4.05 o                         
   2  -2   9        420.31        408.19        11.77 o                         
   3  -2   9          5.40          6.99         1.46 o                         
   4  -2   9         29.77         17.82         2.67 o                         
   5  -2   9        101.09         99.30         5.25 o                         
   6  -2   9         40.27         43.56         4.83 o                         
  -6  -1   9          9.94         11.68         2.12 o                         
  -5  -1   9          4.82          2.95         1.19 o                         
  -4  -1   9        246.16        250.01         8.28 o                         
  -3  -1   9          8.50          7.41         1.24 o                         
  -2  -1   9          3.53          2.25         0.82 o                         
  -1  -1   9        233.68        235.20         5.56 o                         
   0  -1   9        265.21        263.79         6.24 o                         
   1  -1   9        260.81        206.10         6.46 o                         
   2  -1   9        247.61        287.37        10.16 o                         
   3  -1   9         32.34         38.13         4.28 o                         
   4  -1   9        116.53        129.71         9.88 o                         
   5  -1   9          4.44          2.79         1.13 o                         
   6  -1   9          0.56         -0.36         0.66 o                         
  -6   0   9          0.03         -0.26         1.21 o                         
  -5   0   9         10.65          5.82         2.09 o                         
  -4   0   9         18.33         20.21         2.22 o                         
  -3   0   9        174.15        187.48         6.72 o                         
  -2   0   9        114.84         91.69         3.97 o                         
  -1   0   9         11.73         13.60         2.13 o                         
   0   0   9         14.59         10.65         1.12 o                         
   1   0   9        159.51        193.85         6.54 o                         
   2   0   9        146.55        143.54        10.60 o                         
   3   0   9        202.43        255.62        27.10 o                         
   4   0   9         66.71         55.60         6.15 o                         
   5   0   9          7.79          8.59         1.59 o                         
   6   0   9         50.88         32.76         3.40 o                         
  -6   1   9         15.93         14.93         2.34 o                         
  -5   1   9          2.67          1.65         1.54 o                         
  -4   1   9          1.69          2.07         1.00 o                         
  -3   1   9        269.42        234.97         8.91 o                         
  -2   1   9        365.09        382.86         9.21 o                         
  -1   1   9        961.34        927.32        22.15 o                         
   0   1   9        125.20        121.32         4.39 o                         
   1   1   9          1.88          0.75         0.88 o                         
   2   1   9        108.12        127.23         9.85 o                         
   3   1   9         89.82         72.47         7.06 o                         
   4   1   9          7.04          6.75         1.58 o                         
   5   1   9          0.84          1.01         1.01 o                         
  -6   2   9         21.19         27.89         2.96 o                         
  -5   2   9         43.09         48.02         4.76 o                         
  -4   2   9         20.91         17.11         1.86 o                         
  -3   2   9         42.31         42.28         3.39 o                         
  -2   2   9        281.54        298.65        15.92 o                         
  -1   2   9        263.97        274.06        12.33 o                         
   0   2   9          0.10          1.20         0.90 o                         
   1   2   9         78.04        115.32         6.56 o                         
   2   2   9         91.53        103.99         7.92 o                         
   3   2   9          0.35          4.74         1.51 o                         
   4   2   9         15.43         16.87         3.04 o                         
   5   2   9         21.39         24.93         3.97 o                         
  -6   3   9         44.44         35.17         3.22 o                         
  -5   3   9         41.74         40.77         4.36 o                         
  -4   3   9          2.57          6.80         1.85 o                         
  -3   3   9        104.86        118.41         4.83 o                         
  -2   3   9        193.90        199.44        15.68 o                         
  -1   3   9         47.28         54.10         3.85 o                         
   0   3   9         46.41         46.43         3.07 o                         
   1   3   9        125.14        114.53         9.64 o                         
   2   3   9         99.65        113.20        12.59 o                         
   3   3   9          7.46          4.28         2.09 o                         
   4   3   9         18.89         28.48         3.62 o                         
   5   3   9          0.08          0.49         0.73 o                         
  -6   4   9          1.09          3.55         1.17 o                         
  -5   4   9         62.67         67.02         5.31 o                         
  -4   4   9        119.02        138.69         5.09 o                         
  -3   4   9        333.55        333.67         9.25 o                         
  -2   4   9        383.30        351.88        16.69 o                         
  -1   4   9         52.06         50.60         4.24 o                         
   0   4   9          3.17          3.38         1.37 o                         
   1   4   9        421.21        483.77        13.15 o                         
   2   4   9          0.16          1.21         1.19 o                         
   3   4   9         22.48         21.93         2.60 o                         
   4   4   9         40.76         30.45         3.40 o                         
  -5   5   9         93.51         99.04         6.22 o                         
  -4   5   9          0.06          0.21         0.90 o                         
  -3   5   9          0.57          0.67         0.90 o                         
  -2   5   9         66.14         76.17         6.77 o                         
  -1   5   9          0.29          0.12         1.30 o                         
   0   5   9          0.10          0.69         1.10 o                         
   1   5   9          0.52          0.28         1.16 o                         
   2   5   9          0.56         -0.77         1.68 o                         
   3   5   9         54.82         60.03         6.70 o                         
   4   5   9        193.61        213.28        11.38 o                         
  -5   6   9         16.55         17.75         2.31 o                         
  -4   6   9        127.51        120.85         4.30 o                         
  -3   6   9         18.29         18.22         2.63 o                         
  -2   6   9        103.30        121.48         8.60 o                         
  -1   6   9        111.11        137.66         9.30 o                         
   0   6   9         99.12         96.82         6.12 o                         
   1   6   9          2.96          2.98         1.33 o                         
   2   6   9          9.98          8.75         2.71 o                         
   3   6   9          0.23          1.02         1.35 o                         
  -4   7   9         75.56         70.10         3.55 o                         
  -3   7   9          0.05          1.13         1.28 o                         
  -2   7   9         80.54         82.08         7.74 o                         
  -1   7   9          0.51          0.44         1.43 o                         
   0   7   9         25.41         32.17         2.56 o                         
   1   7   9         34.76         33.66         3.32 o                         
   2   7   9         18.86         18.67         3.40 o                         
   3   7   9          9.22         12.08         4.61 o                         
  -4   8   9         13.42         19.00         2.27 o                         
  -3   8   9          5.94          4.76         1.54 o                         
  -2   8   9        116.71        124.59         6.97 o                         
  -1   8   9         29.30         30.49         3.70 o                         
   0   8   9         41.75         42.55         3.03 o                         
   1   8   9         12.00         11.08         2.18 o                         
   2   8   9          7.48          6.89         1.07 o                         
  -3   9   9         62.11         66.91         4.17 o                         
  -2   9   9         49.70         56.55         4.14 o                         
  -1   9   9        253.73        232.27        10.07 o                         
   0   9   9          4.19          2.53         1.06 o                         
  -1 -11  10          1.52          2.31         1.02 o                         
   0 -11  10         13.62         11.64         2.01 o                         
   1 -11  10         76.94         86.12         5.93 o                         
   2 -11  10         26.94         37.37         3.81 o                         
  -2 -10  10          9.50          9.04         1.68 o                         
  -1 -10  10          6.82          9.88         2.12 o                         
   0 -10  10         19.37         36.38         3.95 o                         
   1 -10  10         23.90         25.33         3.70 o                         
   2 -10  10         14.29         18.63         3.22 o                         
   3 -10  10         90.94         78.97         5.29 o                         
  -3  -9  10          2.72          1.61         1.02 o                         
  -2  -9  10         18.60         17.31         1.92 o                         
  -1  -9  10        108.90        102.30         9.21 o                         
   0  -9  10         55.52         69.47         4.78 o                         
   1  -9  10         25.56         22.91         4.03 o                         
   2  -9  10         13.52         17.06         3.59 o                         
   3  -9  10         51.67         52.52         5.45 o                         
   4  -9  10          5.26          4.79         1.39 o                         
  -3  -8  10          3.15          5.56         1.65 o                         
  -2  -8  10         48.24         43.82         3.28 o                         
  -1  -8  10         83.00         77.46         4.09 o                         
   0  -8  10         38.59         35.44         2.86 o                         
   1  -8  10          3.64          4.94         2.78 o                         
   2  -8  10          6.43         10.10         3.04 o                         
   3  -8  10        135.11        136.82         9.81 o                         
   4  -8  10          8.15          9.70         2.05 o                         
   5  -8  10         24.10         22.99         1.80 o                         
  -4  -7  10          1.09          0.51         1.10 o                         
  -3  -7  10         18.19         34.04         4.06 o                         
  -2  -7  10         23.56         25.94         2.45 o                         
  -1  -7  10        165.05        143.66         5.98 o                         
   0  -7  10         45.62         37.27         3.08 o                         
   1  -7  10         33.05         25.00         4.50 o                         
   2  -7  10        174.78        193.80        12.92 o                         
   3  -7  10         40.35         35.31         3.66 o                         
   4  -7  10          6.67          7.35         1.92 o                         
   5  -7  10         18.07         15.11         1.42 o                         
  -4  -6  10         33.47         30.92         2.47 o                         
  -3  -6  10         50.72         47.63         4.59 o                         
  -2  -6  10        213.50        240.24         6.27 o                         
  -1  -6  10        173.75        167.22         5.16 o                         
   0  -6  10         10.68          9.82         1.93 o                         
   1  -6  10         56.70         59.34         4.21 o                         
   2  -6  10        323.27        344.98        22.95 o                         
   3  -6  10          3.41          3.68         2.01 o                         
   4  -6  10          9.23          3.81         1.98 o                         
   5  -6  10         44.74         38.54         2.50 o                         
  -5  -5  10          7.76          9.00         1.76 o                         
  -4  -5  10          8.70          9.78         1.64 o                         
  -3  -5  10         75.29         69.89         3.29 o                         
  -2  -5  10         29.47         40.30         2.32 o                         
  -1  -5  10         61.14         64.30         3.18 o                         
   0  -5  10         28.26         28.34         2.40 o                         
   1  -5  10         18.07         15.27         2.18 o                         
   2  -5  10         51.70         44.65         4.48 o                         
   3  -5  10         83.47         97.61        11.04 o                         
   4  -5  10        112.44        119.32         6.84 o                         
   5  -5  10        428.83        428.78        13.33 o                         
  -5  -4  10          8.02          7.36         1.83 o                         
  -4  -4  10         79.90         82.39         6.52 o                         
  -3  -4  10         72.70         76.31         2.66 o                         
  -2  -4  10        129.41        126.57         4.67 o                         
  -1  -4  10       1069.64       1061.93        18.17 o                         
   0  -4  10        105.22         96.27         3.81 o                         
   1  -4  10         31.82         23.29         3.46 o                         
   2  -4  10         17.06         17.35         2.98 o                         
   3  -4  10          0.43         -0.67         1.10 o                         
   4  -4  10          0.09          1.24         1.40 o                         
   5  -4  10        113.35        102.37         8.42 o                         
  -5  -3  10         41.56         34.44         3.66 o                         
  -4  -3  10         91.34         93.04         7.62 o                         
  -3  -3  10          0.11          0.81         0.82 o                         
  -2  -3  10          7.31          4.01         1.10 o                         
  -1  -3  10         43.38         56.06         2.60 o                         
   0  -3  10          8.68          8.99         1.46 o                         
   1  -3  10        176.03        195.80         6.62 o                         
   2  -3  10         29.25         20.01         2.11 o                         
   3  -3  10         79.95        103.17         6.33 o                         
   4  -3  10        106.32        115.20         5.43 o                         
   5  -3  10         54.81         61.62         6.53 o                         
  -5  -2  10          1.88          1.97         1.10 o                         
  -4  -2  10         57.23         69.74         3.20 o                         
  -3  -2  10        103.02         86.98         4.04 o                         
  -2  -2  10          2.48          5.12         1.29 o                         
  -1  -2  10        134.60        165.26         6.20 o                         
   0  -2  10         42.21         57.66         3.30 o                         
   1  -2  10         26.17         22.77         2.14 o                         
   2  -2  10        290.30        341.54         9.33 o                         
   3  -2  10         59.40         48.78         7.19 o                         
   4  -2  10          1.96          4.76         1.27 o                         
   5  -2  10         51.15         47.89         2.89 o                         
  -5  -1  10         11.74          8.78         2.38 o                         
  -4  -1  10          7.13          5.14         1.34 o                         
  -3  -1  10          8.80         13.74         2.94 o                         
  -2  -1  10        341.21        314.64        16.36 o                         
  -1  -1  10        583.32        610.00        14.51 o                         
   0  -1  10         83.87         56.36         2.81 o                         
   1  -1  10         15.97         19.46         2.03 o                         
   2  -1  10         68.01         47.56         6.03 o                         
   3  -1  10         40.43         55.23         4.73 o                         
   4  -1  10         66.51         57.56         4.53 o                         
   5  -1  10         16.29         21.30         1.90 o                         
  -6   0  10         31.06         33.42         2.89 o                         
  -5   0  10         85.00         78.66         5.89 o                         
  -4   0  10         50.30         30.60         2.54 o                         
  -3   0  10         86.62         68.69         4.54 o                         
  -2   0  10         13.35         16.40         2.39 o                         
  -1   0  10         46.80         58.04         6.27 o                         
   0   0  10         22.39         30.09         2.28 o                         
   1   0  10        333.46        318.41         9.09 o                         
   2   0  10         15.74         29.10         3.52 o                         
   3   0  10        244.12        229.53        10.06 o                         
   4   0  10         10.35         16.52         2.18 o                         
   5   0  10         14.43         16.97         1.99 o                         
  -6   1  10         11.02          9.85         1.68 o                         
  -5   1  10          1.75          1.02         1.46 o                         
  -4   1  10          6.28          3.76         1.04 o                         
  -3   1  10        585.32        600.64        17.33 o                         
  -2   1  10         27.75         24.26         3.41 o                         
  -1   1  10         73.85         88.61         6.12 o                         
   0   1  10        199.19        176.07         7.92 o                         
   1   1  10        225.28        245.14        12.33 o                         
   2   1  10         49.48         44.67         4.19 o                         
   3   1  10         66.11         69.25        11.31 o                         
   4   1  10         22.61         18.13         3.55 o                         
   5   1  10         13.58         16.12         2.91 o                         
  -5   2  10          0.08         -0.33         1.21 o                         
  -4   2  10        114.65        121.86         5.67 o                         
  -3   2  10        398.82        389.69        17.75 o                         
  -2   2  10         82.29         86.96         5.53 o                         
  -1   2  10          9.92         11.71         3.66 o                         
   0   2  10          0.60          0.02         1.15 o                         
   1   2  10        178.00        163.46         6.90 o                         
   2   2  10         85.34         97.93         5.12 o                         
   3   2  10         35.66         30.38         2.53 o                         
   4   2  10          3.10          1.35         1.35 o                         
   5   2  10          0.72          0.84         0.92 o                         
  -5   3  10         27.55         26.46         3.15 o                         
  -4   3  10          0.07          0.36         0.76 o                         
  -3   3  10         84.29         77.81         6.70 o                         
  -2   3  10        134.47        131.58        11.68 o                         
  -1   3  10        102.71        126.93        11.42 o                         
   0   3  10          3.65          6.04         1.83 o                         
   1   3  10         43.24         45.27         3.70 o                         
   2   3  10         39.78         45.01         4.02 o                         
   3   3  10         53.72         68.33         7.32 o                         
   4   3  10          1.07          1.95         1.26 o                         
  -5   4  10        116.61        131.00         7.03 o                         
  -4   4  10         63.75         63.29         3.03 o                         
  -3   4  10         61.51         59.82         3.95 o                         
  -2   4  10         93.83        100.19         7.59 o                         
  -1   4  10        255.88        260.03        12.63 o                         
   0   4  10         27.73         29.76         5.38 o                         
   1   4  10         41.19         33.54         2.98 o                         
   2   4  10          3.61          2.97         1.65 o                         
   3   4  10          8.02          8.43         2.56 o                         
   4   4  10         13.88         14.25         1.76 o                         
  -5   5  10        160.21        141.43         6.88 o                         
  -4   5  10          2.06          2.03         0.75 o                         
  -3   5  10          6.18          4.68         1.35 o                         
  -2   5  10          6.33          7.22         1.54 o                         
  -1   5  10         13.71         15.96         2.76 o                         
   0   5  10         36.84         33.42         5.64 o                         
   1   5  10         12.21         17.49         6.86 o                         
   2   5  10         10.79         10.47         2.96 o                         
   3   5  10          4.14          5.41         1.45 o                         
  -4   6  10        142.42        142.22         5.30 o                         
  -3   6  10         96.46         98.66        10.01 o                         
  -2   6  10          0.08          0.27         0.77 o                         
  -1   6  10         10.80          7.39         2.31 o                         
   0   6  10         23.38         20.39         2.56 o                         
   1   6  10          9.30          7.72         2.60 o                         
   2   6  10         42.55         46.44         3.68 o                         
   3   6  10          0.04          0.41         0.88 o                         
  -4   7  10         76.03         80.30         4.76 o                         
  -3   7  10         49.23         56.29         4.39 o                         
  -2   7  10         33.46         27.12         2.38 o                         
  -1   7  10         38.17         39.16         4.10 o                         
   0   7  10         27.52         21.73         2.37 o                         
   1   7  10         17.08         16.33         1.93 o                         
   2   7  10          1.22          1.52         0.56 o                         
  -3   8  10          7.04         11.53         1.72 o                         
  -2   8  10        145.39        120.64         6.48 o                         
  -1   8  10        322.27        311.92        12.81 o                         
   0   8  10         14.57         13.73         2.05 o                         
  -1 -10  11         13.36         17.97         2.34 o                         
   0 -10  11          4.88          3.73         1.46 o                         
   1 -10  11          2.03          3.73         1.54 o                         
   2 -10  11         29.80         38.21         3.95 o                         
  -2  -9  11         47.84         60.47         4.47 o                         
  -1  -9  11         27.56         26.24         3.29 o                         
   0  -9  11        103.72        113.32         7.28 o                         
   1  -9  11         57.66         54.79         5.38 o                         
   2  -9  11         86.89        108.12         7.76 o                         
   3  -9  11         15.44         22.51         3.22 o                         
  -3  -8  11         13.66         12.22         2.01 o                         
  -2  -8  11         67.76         68.53         3.72 o                         
  -1  -8  11          0.68          0.63         1.00 o                         
   0  -8  11          0.08          1.49         1.41 o                         
   1  -8  11         10.93          6.99         2.49 o                         
   2  -8  11         65.24         66.47         6.52 o                         
   3  -8  11        126.25        159.78         6.84 o                         
   4  -8  11         40.29         42.60         4.14 o                         
  -3  -7  11          0.03         -0.29         1.28 o                         
  -2  -7  11         28.42         32.64         2.24 o                         
  -1  -7  11        171.85        178.44        11.29 o                         
   0  -7  11        111.72        122.15         5.73 o                         
   1  -7  11         41.34         44.95         4.30 o                         
   2  -7  11        148.45        174.95        11.71 o                         
   3  -7  11         64.57         69.30         4.59 o                         
   4  -7  11          3.93          8.78         2.27 o                         
  -4  -6  11         53.14         54.37         2.83 o                         
  -3  -6  11          0.40          0.61         0.83 o                         
  -2  -6  11        113.73        106.24         3.77 o                         
  -1  -6  11        121.38        123.46         5.18 o                         
   0  -6  11         15.41         16.21         2.23 o                         
   1  -6  11         49.11         60.22         4.28 o                         
   2  -6  11         99.43         88.54         4.72 o                         
   3  -6  11          9.84          9.04         1.58 o                         
   4  -6  11          0.68          0.41         0.91 o                         
   5  -6  11         24.14         19.73         2.56 o                         
  -4  -5  11         14.51         10.80         2.20 o                         
  -3  -5  11         10.14          9.48         1.27 o                         
  -2  -5  11          9.45         12.20         1.37 o                         
  -1  -5  11          0.24          1.97         1.08 o                         
   0  -5  11          8.97         12.48         2.60 o                         
   1  -5  11         47.16         44.37         3.70 o                         
   2  -5  11          7.17          9.91         1.82 o                         
   3  -5  11         29.93         29.75         2.79 o                         
   4  -5  11          0.48         -0.55         1.11 o                         
   5  -5  11         34.72         25.45         2.27 o                         
  -5  -4  11          0.09         -0.59         0.92 o                         
  -4  -4  11          2.01         -0.33         1.46 o                         
  -3  -4  11        201.99        221.32         6.86 o                         
  -2  -4  11        141.38        138.15         4.31 o                         
  -1  -4  11         35.19         40.40         3.64 o                         
   0  -4  11          0.25          2.05         1.15 o                         
   1  -4  11        107.24        141.46         7.94 o                         
   2  -4  11        119.70        118.02         6.66 o                         
   3  -4  11         13.45         21.98         2.47 o                         
   4  -4  11          0.22         -0.13         0.98 o                         
   5  -4  11         33.32         30.92         3.95 o                         
  -5  -3  11         30.18         28.40         2.85 o                         
  -4  -3  11         28.15         35.94         4.03 o                         
  -3  -3  11         31.05         21.20         1.77 o                         
  -2  -3  11        122.22        134.05         5.53 o                         
  -1  -3  11        218.13        256.11         7.50 o                         
   0  -3  11         87.17         88.54         5.02 o                         
   1  -3  11         84.40         73.47         3.97 o                         
   2  -3  11         30.51         16.25         1.94 o                         
   3  -3  11          2.79          1.40         1.39 o                         
   4  -3  11         30.53         33.21         3.33 o                         
   5  -3  11          3.96          5.35         1.21 o                         
  -5  -2  11         17.49         20.79         2.53 o                         
  -4  -2  11        105.89        105.47         4.45 o                         
  -3  -2  11         85.25         97.09         3.66 o                         
  -2  -2  11         47.78         51.69         2.98 o                         
  -1  -2  11        139.13        127.38         6.07 o                         
   0  -2  11       1524.73       1423.99        37.95 o                         
   1  -2  11          2.07          1.95         1.00 o                         
   2  -2  11         11.31         18.27         2.04 o                         
   3  -2  11         37.18         44.72         4.22 o                         
   4  -2  11         36.71         36.87         3.40 o                         
   5  -2  11         46.40         33.72         2.04 o                         
  -5  -1  11         15.26          9.48         1.98 o                         
  -4  -1  11         74.68         74.91         5.25 o                         
  -3  -1  11          5.22          3.29         1.25 o                         
  -2  -1  11         23.46         16.56         2.46 o                         
  -1  -1  11         13.63          6.56         1.62 o                         
   0  -1  11        236.55        276.84        11.45 o                         
   1  -1  11         27.06         16.97         2.23 o                         
   2  -1  11         63.71         74.43         3.83 o                         
   3  -1  11         50.13         33.80         3.62 o                         
   4  -1  11          7.08         11.38         1.61 o                         
   5  -1  11         32.75         32.84         3.28 o                         
  -5   0  11         59.04         64.49         4.68 o                         
  -4   0  11          0.33          0.17         0.82 o                         
  -3   0  11        119.26        137.29         7.22 o                         
  -2   0  11         24.29         17.04         2.47 o                         
  -1   0  11         24.74         19.36         3.18 o                         
   0   0  11         11.73          3.65         1.55 o                         
   1   0  11        122.02        149.72         7.88 o                         
   2   0  11         29.01         20.55         2.88 o                         
   3   0  11        156.99        162.60         7.78 o                         
   4   0  11         11.73         12.11         1.74 o                         
   5   0  11          1.80          0.81         0.81 o                         
  -5   1  11          1.21          0.77         1.10 o                         
  -4   1  11          8.10          6.63         1.11 o                         
  -3   1  11         94.18         71.03         4.18 o                         
  -2   1  11         60.63         72.10         4.38 o                         
  -1   1  11        121.86         80.78         9.44 o                         
   0   1  11         61.18         66.43         5.95 o                         
   1   1  11          6.12          3.27         1.46 o                         
   2   1  11         78.36         89.65         5.83 o                         
   3   1  11        103.18         98.19         4.39 o                         
   4   1  11          1.76          2.70         1.01 o                         
  -5   2  11         18.93         18.63         2.34 o                         
  -4   2  11          5.78          5.45         1.79 o                         
  -3   2  11         18.05         16.63         2.08 o                         
  -2   2  11        114.11        106.34         5.40 o                         
  -1   2  11        189.49        199.88        14.93 o                         
   0   2  11         75.22         65.01         4.23 o                         
   1   2  11         11.79         16.95         2.18 o                         
   2   2  11         15.83         14.65         2.33 o                         
   3   2  11         28.17         37.45         3.30 o                         
   4   2  11         31.54         33.09         3.29 o                         
  -5   3  11         30.09         31.18         2.78 o                         
  -4   3  11          4.20          6.26         1.83 o                         
  -3   3  11         11.24         12.85         2.71 o                         
  -2   3  11         84.39         88.93         8.20 o                         
  -1   3  11         47.64         36.42         6.19 o                         
   0   3  11        147.48        149.52        12.33 o                         
   1   3  11         41.89         49.19         3.92 o                         
   2   3  11         10.16         10.83         1.69 o                         
   3   3  11          6.54          3.33         1.83 o                         
  -4   4  11         20.81         17.02         2.53 o                         
  -3   4  11         29.02         31.84         3.88 o                         
  -2   4  11         54.56         60.40         4.90 o                         
  -1   4  11         57.18         61.82         4.45 o                         
   0   4  11          6.57          6.36         1.70 o                         
   1   4  11          1.63          1.30         1.14 o                         
   2   4  11         42.73         38.82         6.75 o                         
   3   4  11         37.67         33.53         4.25 o                         
  -4   5  11          6.40          8.64         1.72 o                         
  -3   5  11         63.41         70.40         3.72 o                         
  -2   5  11        137.67        134.82        10.93 o                         
  -1   5  11         72.35         59.97         4.24 o                         
   0   5  11         28.27         29.43         4.65 o                         
   1   5  11          1.53         -0.08         0.82 o                         
   2   5  11         70.44         64.54         4.29 o                         
  -3   6  11         23.64         22.93         1.88 o                         
  -2   6  11          2.11          3.87         0.86 o                         
  -1   6  11         31.77         38.07         3.95 o                         
   0   6  11          2.65          5.04         1.25 o                         
   1   6  11          2.79          1.97         1.19 o                         
   2   6  11         21.27         19.44         2.85 o                         
  -2   7  11         39.67         38.14         3.15 o                         
  -1   7  11         43.12         42.35         3.66 o                         
   0   7  11         34.73         32.39         2.35 o                         
  -1  -9  12         10.26          8.05         1.76 o                         
   0  -9  12         33.74         33.60         3.37 o                         
   1  -9  12         25.40         37.85         3.88 o                         
   2  -9  12         48.77         48.86         4.47 o                         
  -2  -8  12          2.76          3.84         1.35 o                         
  -1  -8  12          0.19         -0.99         1.35 o                         
   0  -8  12         22.99         23.32         2.50 o                         
   1  -8  12         58.00         69.25         5.93 o                         
   2  -8  12          8.84          6.41         2.16 o                         
   3  -8  12          0.23          1.02         1.13 o                         
  -3  -7  12          2.29          3.66         1.28 o                         
  -2  -7  12          1.72          2.66         0.89 o                         
  -1  -7  12         10.22         16.87         1.93 o                         
   0  -7  12        102.45         98.31         4.73 o                         
   1  -7  12         29.64         36.52         3.86 o                         
   2  -7  12         29.76         32.94         4.47 o                         
   3  -7  12         15.28         18.01         2.13 o                         
   4  -7  12         20.91         21.85         2.71 o                         
  -3  -6  12          0.06         -0.51         1.17 o                         
  -2  -6  12         29.54         39.48         2.66 o                         
  -1  -6  12         74.04         66.42         4.76 o                         
   0  -6  12         75.81         78.90         6.91 o                         
   1  -6  12          5.88          4.58         1.59 o                         
   2  -6  12          1.60         -0.62         1.16 o                         
   3  -6  12         50.51         47.50         3.00 o                         
   4  -6  12         90.44         92.54        11.42 o                         
  -3  -5  12          1.70          1.39         1.43 o                         
  -2  -5  12         38.14         36.21         2.43 o                         
  -1  -5  12         87.22         99.14         5.20 o                         
   0  -5  12        165.00        153.30         6.59 o                         
   1  -5  12          0.05          0.63         1.15 o                         
   2  -5  12          1.55          0.55         1.03 o                         
   3  -5  12        165.45        169.78         7.41 o                         
   4  -5  12          1.28          0.06         0.79 o                         
  -4  -4  12          1.37          2.45         1.35 o                         
  -3  -4  12         28.99         34.36         2.92 o                         
  -2  -4  12         12.79         15.27         1.87 o                         
  -1  -4  12         28.78         23.86         2.73 o                         
   0  -4  12         92.87        104.70         6.46 o                         
   1  -4  12          1.29          1.23         1.07 o                         
   2  -4  12          0.13         -0.71         0.89 o                         
   3  -4  12          2.07          2.26         1.25 o                         
   4  -4  12          3.78          3.17         1.39 o                         
  -4  -3  12         45.58         30.85         3.22 o                         
  -3  -3  12         27.72         37.85         2.09 o                         
  -2  -3  12         77.77         60.66         3.25 o                         
  -1  -3  12        119.50        111.12         4.27 o                         
   0  -3  12        295.11        306.00        20.48 o                         
   1  -3  12        161.01        173.63         7.44 o                         
   2  -3  12         23.62         17.49         2.19 o                         
   3  -3  12          0.07          0.57         1.12 o                         
   4  -3  12          1.97          1.51         0.74 o                         
  -4  -2  12          5.63          3.84         2.16 o                         
  -3  -2  12         69.87         57.43         2.59 o                         
  -2  -2  12         24.44         33.22         3.16 o                         
  -1  -2  12         15.83         21.84         2.81 o                         
   0  -2  12        253.19        304.27        11.44 o                         
   1  -2  12         67.08         76.50         7.74 o                         
   2  -2  12         21.04         25.60         2.15 o                         
   3  -2  12         39.32         34.92         4.09 o                         
   4  -2  12          6.14          7.90         1.15 o                         
  -4  -1  12         14.64         13.58         3.29 o                         
  -3  -1  12         40.95         46.39         5.29 o                         
  -2  -1  12         36.53         27.49         2.87 o                         
  -1  -1  12         18.25         23.33         2.38 o                         
   0  -1  12         57.81         76.86         8.86 o                         
   1  -1  12          0.65         -1.05         1.28 o                         
   2  -1  12         79.32         71.93         5.07 o                         
   3  -1  12         20.45         17.18         2.30 o                         
   4  -1  12         11.83          9.31         1.37 o                         
  -4   0  12          1.76          4.36         2.01 o                         
  -3   0  12          7.55          6.25         1.62 o                         
  -2   0  12         75.82         82.24         6.37 o                         
  -1   0  12         84.66         81.73         6.44 o                         
   0   0  12        117.46        143.58         8.44 o                         
   1   0  12        207.03        189.57         8.78 o                         
   2   0  12          0.07          1.15         1.08 o                         
   3   0  12         27.05         21.07         1.92 o                         
   4   0  12         13.38         12.22         1.45 o                         
  -4   1  12         36.81         29.10         2.96 o                         
  -3   1  12          6.48         12.03         1.96 o                         
  -2   1  12          1.24          5.16         2.05 o                         
  -1   1  12          6.97          4.75         1.54 o                         
   0   1  12          9.52          8.87         2.17 o                         
   1   1  12          8.94         13.93         2.84 o                         
   2   1  12         14.60         12.30         2.14 o                         
   3   1  12          2.22          4.20         1.19 o                         
  -4   2  12          9.82          9.11         1.76 o                         
  -3   2  12         12.81          8.44         1.28 o                         
  -2   2  12        256.94        276.88        18.17 o                         
  -1   2  12         20.42         15.22         2.30 o                         
   0   2  12          9.01         13.54         2.50 o                         
   1   2  12         36.74         32.33         3.71 o                         
   2   2  12         79.86         77.98         4.81 o                         
   3   2  12         11.47         11.01         1.78 o                         
  -4   3  12          0.26          0.44         0.88 o                         
  -3   3  12         41.09         36.02         3.70 o                         
  -2   3  12        230.91        189.52        10.14 o                         
  -1   3  12         12.20         17.35         2.32 o                         
   0   3  12         74.93         54.90         6.84 o                         
   1   3  12          6.24          6.22         1.70 o                         
   2   3  12         22.53         22.36         2.82 o                         
   3   3  12         20.11         22.51         3.18 o                         
  -3   4  12          0.26          0.29         0.99 o                         
  -2   4  12         17.55         17.39         2.78 o                         
  -1   4  12         59.20         57.68         6.59 o                         
   0   4  12          7.32          7.65         2.49 o                         
   1   4  12         32.09         34.77         3.27 o                         
   2   4  12         28.70         29.44         4.32 o                         
  -3   5  12          8.15          8.24         1.57 o                         
  -2   5  12         53.63         52.93         4.32 o                         
  -1   5  12         73.96         80.31         6.33 o                         
   0   5  12         64.17         55.49         5.82 o                         
   1   5  12          7.45          9.44         2.27 o                         
  -1   6  12          7.05          5.43         0.94 o                         
   0   6  12          2.92          1.79         0.71 o                         
   1  -8  13         45.01         45.31         3.92 o                         
   2  -8  13         17.21         11.53         2.05 o                         
  -2  -7  13          9.54         11.27         1.90 o                         
  -1  -7  13         46.43         50.60         4.54 o                         
   0  -7  13          9.57          6.56         1.62 o                         
   1  -7  13          5.45          4.95         1.10 o                         
   2  -7  13          0.11          0.79         0.85 o                         
  -2  -6  13          0.44          1.68         0.96 o                         
  -1  -6  13         48.12         58.87         3.40 o                         
   0  -6  13         34.84         32.84         3.56 o                         
   1  -6  13          5.09          5.65         1.28 o                         
   2  -6  13         22.65         19.76         3.26 o                         
   3  -6  13         42.41         37.04         3.62 o                         
  -3  -5  13         50.88         37.81         3.33 o                         
  -2  -5  13         24.11         24.20         2.15 o                         
  -1  -5  13         62.96         67.77         3.91 o                         
   0  -5  13        101.42        127.10        10.87 o                         
   1  -5  13         78.76         77.77         4.30 o                         
   2  -5  13         31.97         34.19         4.68 o                         
   3  -5  13        120.55        113.54        11.77 o                         
  -3  -4  13         45.18         39.46         3.77 o                         
  -2  -4  13          0.49          0.39         0.95 o                         
  -1  -4  13         22.39         26.30         2.73 o                         
   0  -4  13          0.22         -0.76         1.29 o                         
   1  -4  13          5.18          4.61         2.49 o                         
   2  -4  13         14.28         10.89         1.55 o                         
   3  -4  13          7.33         10.23         1.65 o                         
  -3  -3  13          3.07          5.01         2.12 o                         
  -2  -3  13        131.68        146.13         7.63 o                         
  -1  -3  13         17.54         10.72         1.40 o                         
   0  -3  13         17.40         16.08         2.82 o                         
   1  -3  13         23.07         25.29         5.05 o                         
   2  -3  13         14.16         14.21         2.32 o                         
   3  -3  13          3.79          3.70         1.08 o                         
  -3  -2  13         30.86         40.78         3.39 o                         
  -2  -2  13         63.27         59.23         3.33 o                         
  -1  -2  13         44.31         51.47         2.90 o                         
   0  -2  13         12.80         13.54         1.84 o                         
   1  -2  13         11.29         13.25         3.51 o                         
   2  -2  13         24.22         18.52         1.94 o                         
   3  -2  13          2.54          3.51         1.35 o                         
  -3  -1  13        106.89        106.61         5.20 o                         
  -2  -1  13          0.21         -0.86         1.08 o                         
  -1  -1  13          7.63         12.55         2.56 o                         
   0  -1  13        147.32        120.34         9.64 o                         
   1  -1  13        294.23        290.50        17.06 o                         
   2  -1  13         15.48         18.27         3.68 o                         
   3  -1  13          7.75          4.79         1.88 o                         
  -3   0  13         27.72         25.60         2.45 o                         
  -2   0  13         18.43         19.22         2.89 o                         
  -1   0  13          0.11          1.10         1.46 o                         
   0   0  13          0.21          0.54         1.04 o                         
   1   0  13        242.98        245.05         9.50 o                         
   2   0  13         10.51          8.20         1.76 o                         
   3   0  13         14.06         12.51         1.65 o                         
  -3   1  13          4.85          2.89         1.05 o                         
  -2   1  13         14.49         16.21         2.49 o                         
  -1   1  13         15.31         12.30         2.49 o                         
   0   1  13          1.55          1.25         0.82 o                         
   1   1  13          0.95          0.62         1.50 o                         
   2   1  13         21.16         22.29         2.36 o                         
   3   1  13         23.61         23.68         3.18 o                         
  -3   2  13         53.36         39.79         4.90 o                         
  -2   2  13         98.46         96.87         4.23 o                         
  -1   2  13         21.46         29.68         2.37 o                         
   0   2  13          0.04          1.23         0.97 o                         
   1   2  13         22.41         18.12         2.47 o                         
   2   2  13         32.64         30.20         3.99 o                         
  -3   3  13          2.28          4.25         1.17 o                         
  -2   3  13         18.35         17.93         2.38 o                         
  -1   3  13          3.99          3.48         0.96 o                         
   0   3  13         36.99         35.80         5.75 o                         
   1   3  13         22.28         21.05         2.65 o                         
  -2   4  13          1.55          1.06         0.92 o                         
  -1   4  13         51.15         40.92         3.48 o                         
   0   4  13         17.83         11.90         2.49 o                         
   1   4  13         22.20         21.12         3.04 o                         
  -1  -6  14          2.77          2.29         0.88 o                         
   0  -6  14         11.16         13.34         3.79 o                         
   1  -6  14         37.64         32.36         4.65 o                         
  -1  -5  14          6.02          5.44         1.34 o                         
   0  -5  14         44.88         45.08         3.73 o                         
   1  -5  14         42.05         37.86         3.26 o                         
   2  -5  14          1.91          0.81         0.95 o                         
  -2  -4  14          7.89          8.24         2.09 o                         
  -1  -4  14         54.21         57.82         3.14 o                         
   0  -4  14         64.77         61.93         4.49 o                         
   1  -4  14         40.47         33.30         3.18 o                         
   2  -4  14          4.79          2.55         1.01 o                         
  -2  -3  14         25.66         25.99         2.13 o                         
  -1  -3  14         50.37         52.13         3.95 o                         
   0  -3  14         10.67         11.35         1.98 o                         
   1  -3  14         33.58         33.93         3.23 o                         
   2  -3  14          0.45          0.07         0.69 o                         
  -2  -2  14         43.21         44.36         2.93 o                         
  -1  -2  14         16.24         12.88         1.83 o                         
   0  -2  14         36.14         26.68         4.39 o                         
   1  -2  14         40.85         29.57         4.58 o                         
   2  -2  14         25.24         25.15         3.70 o                         
  -2  -1  14         33.19         33.30         2.98 o                         
  -1  -1  14         59.34         63.62         3.82 o                         
   0  -1  14         30.55         31.36         4.17 o                         
   1  -1  14        223.27        220.12         7.69 o                         
   2  -1  14          0.11          0.44         0.99 o                         
  -2   0  14         48.23         56.30         3.33 o                         
  -1   0  14          0.03          1.79         1.17 o                         
   0   0  14          2.89          1.91         0.85 o                         
   1   0  14         36.97         35.13         2.56 o                         
   2   0  14         21.13         13.69         2.56 o                         
  -2   1  14          7.79          8.87         1.56 o                         
  -1   1  14         10.55          8.86         1.72 o                         
   0   1  14         15.39         12.55         1.98 o                         
   1   1  14          1.44          2.06         0.79 o                         
  -1   2  14          0.95          0.77         0.73 o                         
   0   2  14          0.05          0.18         0.77 o                         
                                                                                
